# Supplementary material for: Halogen bonding with carbon: directional assembly of non-derivatised aromatic carbon systems into robust supramolecular ladder architectures
Source: Chem Sci. 2023 Oct 24;14(45):13031–41. doi: 10.1039/d3sc04191c (PMC10664517; doi:10.1039/d3sc04191c)
Supplement: SC-014-D3SC04191C-s003 [file SC-014-D3SC04191C-s003.cif]

# Electronic Supplementary Material (ESI) for Chemical Science.
# This journal is © The Royal Society of Chemistry 2023

####################################################################### 
# 
# This file contains crystal structure data downloaded from the 
# Cambridge Structural Database (CSD) hosted by the Cambridge 
# Crystallographic Data Centre (CCDC).
# 
# Full information about CCDC data access policies and citation 
# guidelines are available at http://www.ccdc.cam.ac.uk/access/V1 
# 
# Audit and citation data items may have been added by the CCDC. 
# Please retain this information to preserve the provenance of 
# this file and to allow appropriate attribution of the data. 
# 
#######################################################################

data_sfull_a
_audit_block_doi                 10.5517/ccdc.csd.cc2fhswm
_database_code_depnum_ccdc_archive 'CCDC 2249511'
loop_
_citation_id
_citation_doi
_citation_year
1 10.26434/chemrxiv-2023-wnhrf 2023
loop_
_audit_author_name
_audit_author_address
'Jogirdas Vainauskas'
;McGill University, University of Birmingham
Canada
;
_audit_update_record             
;
2023-04-25 deposited with the CCDC.	2023-10-09 downloaded from the CCDC.
;
_audit_creation_date             2021-12-02
_audit_creation_method           
;
Olex2 1.3
(compiled 2020.11.12 svn.r5f609507 for OlexSys, GUI svn.r6408)
;
_shelx_SHELXL_version_number     2018/3
_chemical_name_common            ?
_chemical_name_systematic        ?
_chemical_formula_moiety         'C14 H10, 2(C6 F4 I2)'
_chemical_formula_sum            'C26 H10 F8 I4'
_chemical_formula_weight         981.94
_chemical_melting_point          ?
loop_
_atom_type_symbol
_atom_type_description
_atom_type_scat_dispersion_real
_atom_type_scat_dispersion_imag
_atom_type_scat_source
C C 0.0181 0.0091 'International Tables Vol C Tables 4.2.6.8 and 6.1.1.4'
H H 0.0000 0.0000 'International Tables Vol C Tables 4.2.6.8 and 6.1.1.4'
F F 0.0727 0.0534 'International Tables Vol C Tables 4.2.6.8 and 6.1.1.4'
I I -0.3257 6.8362 'International Tables Vol C Tables 4.2.6.8 and 6.1.1.4'

_shelx_space_group_comment       
;
The symmetry employed for this shelxl refinement is uniquely defined
by the following loop, which should always be used as a source of
symmetry information in preference to the above space-group names.
They are only intended as comments.
;
_space_group_crystal_system      triclinic
_space_group_IT_number           2
_space_group_name_H-M_alt        'P -1'
_space_group_name_Hall           '-P 1'
loop_
_space_group_symop_operation_xyz
'x, y, z'
'-x, -y, -z'

_cell_length_a                   5.9679(8)
_cell_length_b                   9.6419(13)
_cell_length_c                   12.2058(16)
_cell_angle_alpha                73.039(5)
_cell_angle_beta                 89.800(5)
_cell_angle_gamma                81.559(5)
_cell_volume                     663.94(15)
_cell_formula_units_Z            1
_cell_measurement_reflns_used    7323
_cell_measurement_temperature    273(2)
_cell_measurement_theta_max      72.64
_cell_measurement_theta_min      3.79
_shelx_estimated_absorpt_T_max   ?
_shelx_estimated_absorpt_T_min   ?
_exptl_absorpt_coefficient_mu    37.522
_exptl_absorpt_correction_T_max  0.7536
_exptl_absorpt_correction_T_min  0.1708
_exptl_absorpt_correction_type   multi-scan
_exptl_absorpt_process_details   
'SADABS-2016/2 (Krause, Herbst-Irmer, Sheldrick & Stalke, 2015)'
_exptl_absorpt_special_details   ?
_exptl_crystal_colour            colourless
_exptl_crystal_density_diffrn    2.456
_exptl_crystal_density_meas      ?
_exptl_crystal_density_method    'not measured'
_exptl_crystal_description       lath
_exptl_crystal_F_000             450
_exptl_crystal_preparation       Luminescent
_exptl_crystal_size_max          0.352
_exptl_crystal_size_mid          0.145
_exptl_crystal_size_min          0.055
_exptl_transmission_factor_max   ?
_exptl_transmission_factor_min   ?
_diffrn_reflns_av_R_equivalents  0.0571
_diffrn_reflns_av_unetI/netI     0.0533
_diffrn_reflns_Laue_measured_fraction_full 0.977
_diffrn_reflns_Laue_measured_fraction_max 0.975
_diffrn_reflns_limit_h_max       7
_diffrn_reflns_limit_h_min       -7
_diffrn_reflns_limit_k_max       11
_diffrn_reflns_limit_k_min       -11
_diffrn_reflns_limit_l_max       15
_diffrn_reflns_limit_l_min       -14
_diffrn_reflns_number            9449
_diffrn_reflns_point_group_measured_fraction_full 0.977
_diffrn_reflns_point_group_measured_fraction_max 0.975
_diffrn_reflns_theta_full        67.679
_diffrn_reflns_theta_max         72.634
_diffrn_reflns_theta_min         4.852
_diffrn_ambient_temperature      273.15
_diffrn_detector_area_resol_mean ?
_diffrn_measured_fraction_theta_full 0.977
_diffrn_measured_fraction_theta_max 0.975
_diffrn_measurement_device_type  
'Bruker D8 Venture, Dual, Cu at zero, PHOTON II'
_diffrn_measurement_method       '\f and \w scans'
_diffrn_radiation_type           CuK\a
_diffrn_radiation_wavelength     1.54178
_diffrn_source                   'micro-focus sealed X-ray tube'
_diffrn_standards_number         0
_reflns_Friedel_coverage         0.000
_reflns_Friedel_fraction_full    .
_reflns_Friedel_fraction_max     .
_reflns_number_gt                2298
_reflns_number_total             2574
_reflns_special_details          
;
 Reflections were merged by SHELXL according to the crystal
 class for the calculation of statistics and refinement.
 
 _reflns_Friedel_fraction is defined as the number of unique
 Friedel pairs measured divided by the number that would be
 possible theoretically, ignoring centric projections and
 systematic absences.
;
_reflns_threshold_expression     'I > 2\s(I)'
_computing_cell_refinement       'SAINT V8.38A (?, 2016)'
_computing_data_collection       'Bruker APEX3'
_computing_data_reduction        'SAINT V8.38A (?, 2016)'
_computing_molecular_graphics    'Olex2 1.3 (Dolomanov et al., 2009)'
_computing_publication_material  'Olex2 1.3 (Dolomanov et al., 2009)'
_computing_structure_refinement  'SHELXL 2018/3 (Sheldrick, 2015)'
_computing_structure_solution    'SHELXT 2014/5 (Sheldrick, 2014)'
_refine_diff_density_max         1.270
_refine_diff_density_min         -1.671
_refine_diff_density_rms         0.275
_refine_ls_extinction_coef       0.0055(9)
_refine_ls_extinction_expression Fc^*^=kFc[1+0.001xFc^2^\l^3^/sin(2\q)]^-1/4^
_refine_ls_extinction_method     'SHELXL-2018/3 (Sheldrick 2018)'
_refine_ls_goodness_of_fit_ref   1.036
_refine_ls_hydrogen_treatment    constr
_refine_ls_matrix_type           full
_refine_ls_number_parameters     173
_refine_ls_number_reflns         2574
_refine_ls_number_restraints     117
_refine_ls_R_factor_all          0.0631
_refine_ls_R_factor_gt           0.0590
_refine_ls_restrained_S_all      1.014
_refine_ls_shift/su_max          0.001
_refine_ls_shift/su_mean         0.000
_refine_ls_structure_factor_coef Fsqd
_refine_ls_weighting_details     
'w=1/[\s^2^(Fo^2^)+(0.1255P)^2^+1.7250P] where P=(Fo^2^+2Fc^2^)/3'
_refine_ls_weighting_scheme      calc
_refine_ls_wR_factor_gt          0.1599
_refine_ls_wR_factor_ref         0.1708
_refine_special_details          ?
_olex2_refinement_description    
;
1. Fixed Uiso
 At 1.2 times of:
  All C(H) groups
2. Rigid body (RIGU) restrains
 All non-hydrogen atoms
 with sigma for 1-2 distances of 0.004 and sigma for 1-3 distances of 0.004
3.a Aromatic/amide H refined with riding coordinates:
 C2B(H2B), C6B(H6B), C4B(H4B), C5B(H5B), C7B(H7B)
;
_atom_sites_solution_hydrogens   geom
_atom_sites_solution_primary     dual
_atom_sites_solution_secondary   ?
loop_
_atom_site_label
_atom_site_type_symbol
_atom_site_fract_x
_atom_site_fract_y
_atom_site_fract_z
_atom_site_U_iso_or_equiv
_atom_site_adp_type
_atom_site_occupancy
_atom_site_site_symmetry_order
_atom_site_calc_flag
_atom_site_refinement_flags_posn
_atom_site_refinement_flags_adp
_atom_site_refinement_flags_occupancy
_atom_site_disorder_assembly
_atom_site_disorder_group
I1A I 0.78353(8) 0.82966(5) 0.65689(4) 0.0373(3) Uani 1 1 d . . . . .
I2A I 0.18449(7) 0.65539(5) 0.23940(4) 0.0386(3) Uani 1 1 d . . . . .
F1A F 0.1443(8) 0.5827(6) 0.5105(4) 0.0480(11) Uani 1 1 d . . . . .
F3A F 0.8256(8) 0.9045(6) 0.3845(4) 0.0483(12) Uani 1 1 d . . . . .
F4A F 0.5951(8) 0.8376(6) 0.2261(4) 0.0471(11) Uani 1 1 d . . . . .
F2A F 0.3695(8) 0.6536(6) 0.6687(4) 0.0427(11) Uani 1 1 d . . . . .
C6A C 0.3094(11) 0.6625(7) 0.4783(6) 0.0284(13) Uani 1 1 d . . . . .
C4A C 0.6064(11) 0.7789(7) 0.5312(6) 0.0273(12) Uani 1 1 d . . . . .
C5A C 0.4273(11) 0.6980(7) 0.5612(6) 0.0302(13) Uani 1 1 d . . . . .
C1A C 0.3642(11) 0.7083(7) 0.3641(6) 0.0282(12) Uani 1 1 d . . . . .
C3A C 0.6567(11) 0.8236(8) 0.4186(6) 0.0296(13) Uani 1 1 d . . . . .
C2A C 0.5381(11) 0.7877(7) 0.3356(6) 0.0307(13) Uani 1 1 d . . . . .
C2B C 1.2064(11) 0.4989(8) -0.0536(5) 0.0324(13) Uani 1 1 d . . . . .
H2B H 1.343862 0.497539 -0.089672 0.039 Uiso 1 1 calc R U . . .
C1B C 1.1341(12) 0.3646(8) 0.0024(5) 0.0319(13) Uani 1 1 d . . . . .
C3B C 1.0831(12) 0.6310(8) -0.0573(5) 0.0318(13) Uani 1 1 d . . . . .
C6B C 0.8132(14) 0.9009(8) -0.0603(6) 0.0422(16) Uani 1 1 d . . . . .
H6B H 0.726757 0.990163 -0.062191 0.051 Uiso 1 1 calc R U . . .
C4B C 1.1564(13) 0.7684(8) -0.1132(6) 0.0382(15) Uani 1 1 d . . . . .
H4B H 1.293866 0.769339 -0.149386 0.046 Uiso 1 1 calc R U . . .
C5B C 1.0266(15) 0.8985(8) -0.1142(6) 0.0432(16) Uani 1 1 d . . . . .
H5B H 1.077891 0.986404 -0.150475 0.052 Uiso 1 1 calc R U . . .
C7B C 0.7366(13) 0.7734(8) -0.0064(6) 0.0367(14) Uani 1 1 d . . . . .
H7B H 0.597714 0.776154 0.028321 0.044 Uiso 1 1 calc R U . . .

loop_
_atom_site_aniso_label
_atom_site_aniso_U_11
_atom_site_aniso_U_22
_atom_site_aniso_U_33
_atom_site_aniso_U_23
_atom_site_aniso_U_13
_atom_site_aniso_U_12
I1A 0.0389(4) 0.0378(4) 0.0388(4) -0.0170(2) -0.0139(2) -0.0049(2)
I2A 0.0382(4) 0.0393(4) 0.0424(4) -0.0186(2) -0.0148(2) -0.0049(2)
F1A 0.045(2) 0.058(3) 0.047(3) -0.013(2) 0.002(2) -0.031(2)
F3A 0.046(3) 0.060(3) 0.044(3) -0.010(2) 0.001(2) -0.035(2)
F4A 0.041(2) 0.072(3) 0.028(2) -0.009(2) -0.0012(17) -0.018(2)
F2A 0.038(2) 0.060(3) 0.029(2) -0.0070(19) 0.0008(17) -0.015(2)
C6A 0.025(3) 0.025(3) 0.037(3) -0.008(2) 0.001(2) -0.013(2)
C4A 0.027(3) 0.021(3) 0.035(3) -0.011(2) -0.011(2) -0.002(2)
C5A 0.026(3) 0.031(3) 0.032(3) -0.005(2) -0.005(2) -0.004(2)
C1A 0.029(3) 0.024(3) 0.034(3) -0.011(2) -0.008(2) -0.005(2)
C3A 0.019(3) 0.037(3) 0.034(3) -0.008(3) -0.009(2) -0.011(2)
C2A 0.030(3) 0.034(3) 0.030(3) -0.012(2) -0.001(2) -0.009(2)
C2B 0.029(3) 0.044(3) 0.025(3) -0.011(3) -0.002(2) -0.008(2)
C1B 0.035(3) 0.037(3) 0.027(3) -0.012(2) 0.000(2) -0.009(3)
C3B 0.036(3) 0.039(3) 0.024(3) -0.011(2) 0.000(2) -0.016(3)
C6B 0.054(4) 0.036(3) 0.038(4) -0.015(3) -0.012(3) -0.004(3)
C4B 0.044(4) 0.043(3) 0.034(3) -0.015(3) 0.002(3) -0.023(3)
C5B 0.063(5) 0.038(3) 0.033(4) -0.011(3) -0.005(3) -0.019(3)
C7B 0.041(4) 0.042(4) 0.030(3) -0.016(3) -0.010(3) -0.006(3)

_geom_special_details            
;
 All esds (except the esd in the dihedral angle between two l.s. planes)
 are estimated using the full covariance matrix.  The cell esds are taken
 into account individually in the estimation of esds in distances, angles
 and torsion angles; correlations between esds in cell parameters are only
 used when they are defined by crystal symmetry.  An approximate (isotropic)
 treatment of cell esds is used for estimating esds involving l.s. planes.
;
loop_
_geom_bond_atom_site_label_1
_geom_bond_atom_site_label_2
_geom_bond_distance
_geom_bond_site_symmetry_2
_geom_bond_publ_flag
I1A C4A 2.077(7) . ?
I2A C1A 2.086(7) . ?
F1A C6A 1.327(8) . ?
F3A C3A 1.355(8) . ?
F4A C2A 1.344(8) . ?
F2A C5A 1.317(8) . ?
C6A C5A 1.383(11) . ?
C6A C1A 1.388(10) . ?
C4A C5A 1.400(10) . ?
C4A C3A 1.362(10) . ?
C1A C2A 1.364(9) . ?
C3A C2A 1.388(10) . ?
C2B H2B 0.9300 . ?
C2B C1B 1.406(10) . ?
C2B C3B 1.363(10) . ?
C1B C3B 1.458(9) 2_765 ?
C1B C7B 1.424(10) 2_765 ?
C3B C4B 1.433(9) . ?
C6B H6B 0.9300 . ?
C6B C5B 1.432(12) . ?
C6B C7B 1.359(11) . ?
C4B H4B 0.9300 . ?
C4B C5B 1.371(11) . ?
C5B H5B 0.9300 . ?
C7B H7B 0.9300 . ?

loop_
_geom_angle_atom_site_label_1
_geom_angle_atom_site_label_2
_geom_angle_atom_site_label_3
_geom_angle
_geom_angle_site_symmetry_1
_geom_angle_site_symmetry_3
_geom_angle_publ_flag
F1A C6A C5A 118.6(6) . . ?
F1A C6A C1A 120.7(6) . . ?
C5A C6A C1A 120.7(6) . . ?
C5A C4A I1A 119.8(5) . . ?
C3A C4A I1A 122.0(5) . . ?
C3A C4A C5A 118.2(6) . . ?
F2A C5A C6A 119.0(6) . . ?
F2A C5A C4A 120.7(7) . . ?
C6A C5A C4A 120.3(7) . . ?
C6A C1A I2A 120.5(5) . . ?
C2A C1A I2A 121.0(5) . . ?
C2A C1A C6A 118.5(6) . . ?
F3A C3A C4A 120.6(6) . . ?
F3A C3A C2A 118.1(6) . . ?
C4A C3A C2A 121.3(6) . . ?
F4A C2A C1A 121.0(6) . . ?
F4A C2A C3A 118.0(6) . . ?
C1A C2A C3A 121.0(6) . . ?
C1B C2B H2B 118.7 . . ?
C3B C2B H2B 118.7 . . ?
C3B C2B C1B 122.7(6) . . ?
C2B C1B C3B 117.8(6) . 2_765 ?
C2B C1B C7B 122.6(6) . 2_765 ?
C7B C1B C3B 119.6(6) 2_765 2_765 ?
C2B C3B C1B 119.5(6) . 2_765 ?
C2B C3B C4B 123.1(6) . . ?
C4B C3B C1B 117.5(7) . 2_765 ?
C5B C6B H6B 119.9 . . ?
C7B C6B H6B 119.9 . . ?
C7B C6B C5B 120.2(7) . . ?
C3B C4B H4B 119.6 . . ?
C5B C4B C3B 120.9(7) . . ?
C5B C4B H4B 119.6 . . ?
C6B C5B H5B 119.5 . . ?
C4B C5B C6B 121.0(7) . . ?
C4B C5B H5B 119.5 . . ?
C1B C7B H7B 119.5 2_765 . ?
C6B C7B C1B 120.9(7) . 2_765 ?
C6B C7B H7B 119.5 . . ?

loop_
_geom_torsion_atom_site_label_1
_geom_torsion_atom_site_label_2
_geom_torsion_atom_site_label_3
_geom_torsion_atom_site_label_4
_geom_torsion
_geom_torsion_site_symmetry_1
_geom_torsion_site_symmetry_2
_geom_torsion_site_symmetry_3
_geom_torsion_site_symmetry_4
_geom_torsion_publ_flag
I1A C4A C5A F2A 0.0(9) . . . . ?
I1A C4A C5A C6A -179.5(5) . . . . ?
I1A C4A C3A F3A -0.4(9) . . . . ?
I1A C4A C3A C2A 179.4(5) . . . . ?
I2A C1A C2A F4A 1.8(9) . . . . ?
I2A C1A C2A C3A 179.6(5) . . . . ?
F1A C6A C5A F2A -1.1(10) . . . . ?
F1A C6A C5A C4A 178.4(6) . . . . ?
F1A C6A C1A I2A 1.0(9) . . . . ?
F1A C6A C1A C2A -178.8(6) . . . . ?
F3A C3A C2A F4A -1.2(10) . . . . ?
F3A C3A C2A C1A -179.1(6) . . . . ?
C6A C1A C2A F4A -178.5(6) . . . . ?
C6A C1A C2A C3A -0.6(10) . . . . ?
C4A C3A C2A F4A 179.0(6) . . . . ?
C4A C3A C2A C1A 1.1(11) . . . . ?
C5A C6A C1A I2A -179.6(5) . . . . ?
C5A C6A C1A C2A 0.6(10) . . . . ?
C5A C4A C3A F3A 178.8(6) . . . . ?
C5A C4A C3A C2A -1.4(11) . . . . ?
C1A C6A C5A F2A 179.5(6) . . . . ?
C1A C6A C5A C4A -1.0(11) . . . . ?
C3A C4A C5A F2A -179.2(6) . . . . ?
C3A C4A C5A C6A 1.4(10) . . . . ?
C2B C3B C4B C5B -179.8(7) . . . . ?
C1B C2B C3B C1B -0.8(11) . . . 2_765 ?
C1B C2B C3B C4B 179.4(7) . . . . ?
C1B C3B C4B C5B 0.4(11) 2_765 . . . ?
C3B C2B C1B C3B 0.7(11) . . . 2_765 ?
C3B C2B C1B C7B -179.8(6) . . . 2_765 ?
C3B C4B C5B C6B -0.6(11) . . . . ?
C5B C6B C7B C1B 0.0(11) . . . 2_765 ?
C7B C6B C5B C4B 0.4(11) . . . . ?

_shelx_res_file                  
;
TITL sfull_a.res in P-1
    sfull_a.res
    created by SHELXL-2018/3 at 16:12:23 on 26-Aug-2021
REM Old TITL sfull in P-1
REM SHELXT solution in P-1
REM R1 0.152, Rweak 0.001, Alpha 0.051, Orientation as input
REM Formula found by SHELXT: C14 F3 I2
CELL 1.54178 5.9679 9.6419 12.2058 73.039 89.8 81.559
ZERR 1 0.0008 0.0013 0.0016 0.005 0.005 0.005
LATT 1
SFAC C H F I
UNIT 26 10 8 4
RIGU

L.S. 20
PLAN  1
TEMP 0
CONF
BOND $H
LIST 6
fmap 2
acta
MORE -1
REM <olex2.extras>
REM <HklSrc "%.\\sfull_a.hkl">
REM </olex2.extras>

WGHT    0.125500    1.725000
EXTI    0.005471
FVAR       0.60727
I1A   4    0.783534    0.829659    0.656888    11.00000    0.03885    0.03779 =
         0.03877   -0.01704   -0.01386   -0.00488
I2A   4    0.184490    0.655394    0.239402    11.00000    0.03816    0.03934 =
         0.04240   -0.01860   -0.01482   -0.00489
F1A   3    0.144304    0.582726    0.510472    11.00000    0.04511    0.05773 =
         0.04676   -0.01265    0.00186   -0.03088
F3A   3    0.825638    0.904505    0.384526    11.00000    0.04614    0.05976 =
         0.04443   -0.01036    0.00099   -0.03525
F4A   3    0.595065    0.837553    0.226060    11.00000    0.04070    0.07175 =
         0.02773   -0.00856   -0.00117   -0.01764
F2A   3    0.369541    0.653597    0.668719    11.00000    0.03778    0.06015 =
         0.02858   -0.00696    0.00084   -0.01523
C6A   1    0.309420    0.662541    0.478325    11.00000    0.02488    0.02550 =
         0.03687   -0.00815    0.00088   -0.01277
C4A   1    0.606354    0.778905    0.531150    11.00000    0.02721    0.02126 =
         0.03466   -0.01074   -0.01062   -0.00181
C5A   1    0.427302    0.698005    0.561243    11.00000    0.02562    0.03074 =
         0.03175   -0.00540   -0.00461   -0.00419
C1A   1    0.364220    0.708264    0.364097    11.00000    0.02854    0.02371 =
         0.03446   -0.01100   -0.00754   -0.00530
C3A   1    0.656735    0.823583    0.418573    11.00000    0.01891    0.03677 =
         0.03371   -0.00818   -0.00935   -0.01070
C2A   1    0.538117    0.787697    0.335644    11.00000    0.03041    0.03444 =
         0.03000   -0.01182   -0.00066   -0.00864
C2B   1    1.206373    0.498884   -0.053606    11.00000    0.02880    0.04440 =
         0.02485   -0.01062   -0.00198   -0.00770
AFIX  43
H2B   2    1.343862    0.497539   -0.089672    11.00000   -1.20000
AFIX   0
C1B   1    1.134134    0.364568    0.002438    11.00000    0.03485    0.03664 =
         0.02738   -0.01237   -0.00005   -0.00940
C3B   1    1.083135    0.631041   -0.057254    11.00000    0.03631    0.03883 =
         0.02436   -0.01066    0.00024   -0.01604
C6B   1    0.813181    0.900945   -0.060321    11.00000    0.05380    0.03614 =
         0.03845   -0.01478   -0.01219   -0.00424
AFIX  43
H6B   2    0.726757    0.990163   -0.062191    11.00000   -1.20000
AFIX   0
C4B   1    1.156417    0.768396   -0.113242    11.00000    0.04432    0.04323 =
         0.03437   -0.01488    0.00197   -0.02254
AFIX  43
H4B   2    1.293866    0.769339   -0.149386    11.00000   -1.20000
AFIX   0
C5B   1    1.026587    0.898457   -0.114236    11.00000    0.06282    0.03814 =
         0.03266   -0.01108   -0.00519   -0.01856
AFIX  43
H5B   2    1.077891    0.986404   -0.150475    11.00000   -1.20000
AFIX   0
C7B   1    0.736552    0.773363   -0.006437    11.00000    0.04109    0.04236 =
         0.03042   -0.01625   -0.00964   -0.00631
AFIX  43
H7B   2    0.597714    0.776154    0.028321    11.00000   -1.20000
AFIX   0
HKLF 4


REM  sfull_a.res in P-1
REM wR2 = 0.1708, GooF = S = 1.036, Restrained GooF = 1.014 for all data
REM R1 = 0.0590 for 2298 Fo > 4sig(Fo) and 0.0631 for all 2574 data
REM 173 parameters refined using 117 restraints

END

WGHT      0.1255      1.7251

REM Highest difference peak  1.270,  deepest hole -1.671,  1-sigma level  0.275
Q1    1   0.1522  0.7781  0.2189  11.00000  0.05    1.27
;
_shelx_res_checksum              62254
_olex2_submission_special_instructions 'No special instructions were received'
_exptl_crystal_recrystallization_method 'Re-crystallisation from solvent: DCM'
####################################################################### 
# 
# This file contains crystal structure data downloaded from the 
# Cambridge Structural Database (CSD) hosted by the Cambridge 
# Crystallographic Data Centre (CCDC).
# 
# Full information about CCDC data access policies and citation 
# guidelines are available at http://www.ccdc.cam.ac.uk/access/V1 
# 
# Audit and citation data items may have been added by the CCDC. 
# Please retain this information to preserve the provenance of 
# this file and to allow appropriate attribution of the data. 
# 
#######################################################################

data_sfull_a_CCDC1
_database_code_depnum_ccdc_archive 'CCDC 2240201'
loop_
_audit_author_name
_audit_author_address
'Jogirdas Vainauskas'
;McGill University, University of Birmingham
Canada
;
_audit_update_record             
;
2023-04-25 deposited with the CCDC.	2023-10-09 downloaded from the CCDC.
;
_audit_creation_date             2022-01-13
_audit_creation_method           
;
Olex2 1.3
(compiled 2020.11.12 svn.r5f609507 for OlexSys, GUI svn.r6408)
;
_shelx_SHELXL_version_number     2018/3
# start Validation Reply Form
_vrf_PLAT213_sfull_a             
;
PROBLEM: Atom C14B            has ADP max/min Ratio .....        4.5 oblate
RESPONSE: This is most likely due to thermal motion, resulting from 
data collection at room temperature. 
;
# end Validation Reply Form
_chemical_name_common            ?
_chemical_name_systematic        ?
_chemical_formula_moiety         'C60, 2(C6 F4 I2)'
_chemical_formula_sum            'C72 F8 I4'
_chemical_formula_weight         1524.32
_chemical_melting_point          ?
loop_
_atom_type_symbol
_atom_type_description
_atom_type_scat_dispersion_real
_atom_type_scat_dispersion_imag
_atom_type_scat_source
C C 0.0181 0.0091 'International Tables Vol C Tables 4.2.6.8 and 6.1.1.4'
F F 0.0727 0.0534 'International Tables Vol C Tables 4.2.6.8 and 6.1.1.4'
I I -0.3257 6.8362 'International Tables Vol C Tables 4.2.6.8 and 6.1.1.4'

_shelx_space_group_comment       
;
The symmetry employed for this shelxl refinement is uniquely defined
by the following loop, which should always be used as a source of
symmetry information in preference to the above space-group names.
They are only intended as comments.
;
_space_group_crystal_system      orthorhombic
_space_group_IT_number           64
_space_group_name_H-M_alt        'C m c e'
_space_group_name_Hall           '-C 2bc 2'
loop_
_space_group_symop_operation_xyz
'x, y, z'
'-x, -y+1/2, z+1/2'
'-x, y+1/2, -z+1/2'
'x, -y, -z'
'x+1/2, y+1/2, z'
'-x+1/2, -y+1, z+1/2'
'-x+1/2, y+1, -z+1/2'
'x+1/2, -y+1/2, -z'
'-x, -y, -z'
'x, y-1/2, -z-1/2'
'x, -y-1/2, z-1/2'
'-x, y, z'
'-x+1/2, -y+1/2, -z'
'x+1/2, y, -z-1/2'
'x+1/2, -y, z-1/2'
'-x+1/2, y+1/2, z'

_cell_length_a                   24.9493(4)
_cell_length_b                   17.2771(3)
_cell_length_c                   10.18670(10)
_cell_angle_alpha                90
_cell_angle_beta                 90
_cell_angle_gamma                90
_cell_volume                     4390.99(11)
_cell_formula_units_Z            4
_cell_measurement_reflns_used    9876
_cell_measurement_temperature    298(2)
_cell_measurement_theta_max      72.47
_cell_measurement_theta_min      5.12
_shelx_estimated_absorpt_T_max   0.223
_shelx_estimated_absorpt_T_min   0.048
_exptl_absorpt_coefficient_mu    23.071
_exptl_absorpt_correction_T_max  0.7536
_exptl_absorpt_correction_T_min  0.3927
_exptl_absorpt_correction_type   multi-scan
_exptl_absorpt_process_details   
;
SADABS-2016/2 (Bruker,2016/2) was used for absorption correction.
wR2(int) was 0.1839 before and 0.0831 after correction.
The Ratio of minimum to maximum transmission is 0.1781.
The \l/2 correction factor is Not present.
;
_exptl_absorpt_special_details   ?
_exptl_crystal_colour            red
_exptl_crystal_density_diffrn    2.306
_exptl_crystal_density_meas      ?
_exptl_crystal_density_method    'not measured'
_exptl_crystal_description       block
_exptl_crystal_F_000             2864
_exptl_crystal_size_max          0.334
_exptl_crystal_size_mid          0.151
_exptl_crystal_size_min          0.093
_exptl_transmission_factor_max   ?
_exptl_transmission_factor_min   ?
_diffrn_reflns_av_R_equivalents  0.0678
_diffrn_reflns_av_unetI/netI     0.0289
_diffrn_reflns_Laue_measured_fraction_full 0.998
_diffrn_reflns_Laue_measured_fraction_max 0.998
_diffrn_reflns_limit_h_max       30
_diffrn_reflns_limit_h_min       -30
_diffrn_reflns_limit_k_max       14
_diffrn_reflns_limit_k_min       -21
_diffrn_reflns_limit_l_max       12
_diffrn_reflns_limit_l_min       -11
_diffrn_reflns_number            35985
_diffrn_reflns_point_group_measured_fraction_full 0.998
_diffrn_reflns_point_group_measured_fraction_max 0.998
_diffrn_reflns_theta_full        67.679
_diffrn_reflns_theta_max         72.468
_diffrn_reflns_theta_min         3.543
_diffrn_ambient_temperature      298
_diffrn_detector_area_resol_mean ?
_diffrn_measured_fraction_theta_full 0.998
_diffrn_measured_fraction_theta_max 0.998
_diffrn_measurement_device_type  'Bruker APEX-II CCD'
_diffrn_measurement_method       '\f and \w scans'
_diffrn_radiation_type           CuK\a
_diffrn_radiation_wavelength     1.54178
_diffrn_source                   'micro-focus sealed X-ray tube'
_reflns_Friedel_coverage         0.000
_reflns_Friedel_fraction_full    .
_reflns_Friedel_fraction_max     .
_reflns_number_gt                1812
_reflns_number_total             2236
_reflns_special_details          
;
 Reflections were merged by SHELXL according to the crystal
 class for the calculation of statistics and refinement.
 
 _reflns_Friedel_fraction is defined as the number of unique
 Friedel pairs measured divided by the number that would be
 possible theoretically, ignoring centric projections and
 systematic absences.
;
_reflns_threshold_expression     'I > 2\s(I)'
_computing_cell_refinement       'SAINT V8.38A (?, 2016)'
_computing_data_collection       'Bruker APEX3'
_computing_data_reduction        'SAINT V8.38A (?, 2016)'
_computing_molecular_graphics    'Olex2 1.3 (Dolomanov et al., 2009)'
_computing_publication_material  'Olex2 1.3 (Dolomanov et al., 2009)'
_computing_structure_refinement  'SHELXL 2018/3 (Sheldrick, 2015)'
_computing_structure_solution    'SHELXT 2014/5 (Sheldrick, 2014)'
_refine_diff_density_max         1.097
_refine_diff_density_min         -0.747
_refine_diff_density_rms         0.131
_refine_ls_extinction_coef       0.00021(3)
_refine_ls_extinction_expression Fc^*^=kFc[1+0.001xFc^2^\l^3^/sin(2\q)]^-1/4^
_refine_ls_extinction_method     'SHELXL-2018/3 (Sheldrick 2018)'
_refine_ls_goodness_of_fit_ref   1.094
_refine_ls_hydrogen_treatment    undef
_refine_ls_matrix_type           full
_refine_ls_number_parameters     194
_refine_ls_number_reflns         2236
_refine_ls_number_restraints     171
_refine_ls_R_factor_all          0.0554
_refine_ls_R_factor_gt           0.0434
_refine_ls_restrained_S_all      1.089
_refine_ls_shift/su_max          0.001
_refine_ls_shift/su_mean         0.000
_refine_ls_structure_factor_coef Fsqd
_refine_ls_weighting_details     
'w=1/[\s^2^(Fo^2^)+(0.0561P)^2^+33.8763P] where P=(Fo^2^+2Fc^2^)/3'
_refine_ls_weighting_scheme      calc
_refine_ls_wR_factor_gt          0.1103
_refine_ls_wR_factor_ref         0.1282
_refine_special_details          ?
_olex2_refinement_description    
;
1. Rigid body (RIGU) restrains
 All non-hydrogen atoms
 with sigma for 1-2 distances of 0.004 and sigma for 1-3 distances of 0.004
;
_atom_sites_solution_hydrogens   .
_atom_sites_solution_primary     dual
_atom_sites_solution_secondary   ?
loop_
_atom_site_label
_atom_site_type_symbol
_atom_site_fract_x
_atom_site_fract_y
_atom_site_fract_z
_atom_site_U_iso_or_equiv
_atom_site_adp_type
_atom_site_occupancy
_atom_site_site_symmetry_order
_atom_site_calc_flag
_atom_site_refinement_flags_posn
_atom_site_refinement_flags_adp
_atom_site_refinement_flags_occupancy
_atom_site_disorder_assembly
_atom_site_disorder_group
C00A C 0.5287(4) 0.3066(3) 0.5820(10) 0.086(2) Uani 1 1 d . . . . .
F1A F 0.71804(15) 0.5197(2) 0.1459(4) 0.0603(9) Uani 1 1 d . . . . .
I1A I 0.66110(2) 0.65460(2) -0.01315(4) 0.0550(2) Uani 1 1 d . . . . .
F2A F 0.71510(15) 0.79250(19) 0.1508(4) 0.0623(9) Uani 1 1 d . . . . .
C1A C 0.7329(2) 0.5873(3) 0.1958(5) 0.0439(11) Uani 1 1 d . . . . .
C2A C 0.7148(2) 0.6562(3) 0.1436(5) 0.0432(11) Uani 1 1 d . . . . .
C3A C 0.7322(2) 0.7240(3) 0.1978(5) 0.0437(11) Uani 1 1 d . . . . .
C1B C 0.5248(4) 0.3840(6) 0.7783(9) 0.108(3) Uani 1 1 d . . . . .
C2B C 0.5545(4) 0.3463(5) 0.6853(11) 0.091(2) Uani 1 1 d . . . . .
C3B C 0.6021(4) 0.3912(6) 0.6515(13) 0.106(3) Uani 1 1 d . . . . .
C4B C 0.6196(4) 0.3925(6) 0.5234(13) 0.108(3) Uani 1 1 d . . . . .
C5B C 0.6392(4) 0.4683(7) 0.4659(15) 0.114(3) Uani 1 1 d . . . . .
C6B C 0.6209(4) 0.4711(7) 0.3287(12) 0.114(3) Uani 1 1 d . . . . .
C7B C 0.6031(4) 0.5396(7) 0.2758(12) 0.111(3) Uani 1 1 d . . . . .
C8B C 0.5564(6) 0.5373(8) 0.1907(10) 0.123(4) Uani 1 1 d . . . . .
C9B C 0.5293(6) 0.4789(10) 0.1659(8) 0.140(4) Uani 1 1 d . . . . .
C10B C 0.5463(7) 0.4039(8) 0.2188(11) 0.134(3) Uani 1 1 d . . . . .
C11B C 0.5916(5) 0.3990(6) 0.3019(12) 0.115(3) Uani 1 1 d . . . . .
C12B C 0.5899(5) 0.3504(5) 0.4174(15) 0.116(3) Uani 1 1 d . . . . .
C13B C 0.5481(5) 0.3111(4) 0.4505(12) 0.106(3) Uani 1 1 d . . . . .
C14B C 0.500000 0.3153(6) 0.3585(17) 0.117(4) Uani 1 2 d S T P . .
C15B C 0.500000 0.3594(11) 0.2518(19) 0.135(5) Uani 1 2 d S T P . .

loop_
_atom_site_aniso_label
_atom_site_aniso_U_11
_atom_site_aniso_U_22
_atom_site_aniso_U_33
_atom_site_aniso_U_23
_atom_site_aniso_U_13
_atom_site_aniso_U_12
C00A 0.113(6) 0.030(3) 0.115(5) 0.026(3) 0.011(4) 0.021(3)
F1A 0.062(2) 0.0552(18) 0.064(2) -0.0106(16) -0.0049(17) -0.0081(15)
I1A 0.0458(3) 0.0754(4) 0.0438(3) 0.00116(16) -0.00688(14) -0.00252(16)
F2A 0.066(2) 0.0504(18) 0.070(2) 0.0090(16) -0.0142(18) 0.0045(15)
C1A 0.040(3) 0.051(3) 0.040(3) -0.006(2) 0.005(2) -0.002(2)
C2A 0.037(3) 0.060(3) 0.033(2) -0.001(2) 0.002(2) 0.001(2)
C3A 0.041(3) 0.048(2) 0.043(3) 0.005(2) -0.001(2) 0.003(2)
C1B 0.145(9) 0.113(6) 0.067(4) 0.053(4) -0.017(4) 0.019(6)
C2B 0.097(6) 0.068(5) 0.109(6) 0.052(4) -0.024(4) 0.014(4)
C3B 0.076(5) 0.103(6) 0.140(7) 0.042(6) -0.036(5) 0.027(4)
C4B 0.059(4) 0.107(6) 0.159(7) 0.035(5) 0.012(4) 0.053(4)
C5B 0.046(4) 0.125(7) 0.172(9) 0.018(7) 0.026(5) 0.015(4)
C6B 0.080(5) 0.130(6) 0.134(7) 0.031(6) 0.075(5) 0.036(5)
C7B 0.098(6) 0.121(7) 0.114(7) 0.035(6) 0.078(5) 0.010(5)
C8B 0.150(9) 0.166(9) 0.054(5) 0.024(6) 0.061(5) 0.000(7)
C9B 0.182(12) 0.208(10) 0.030(3) -0.007(6) 0.026(5) -0.004(7)
C10B 0.190(10) 0.140(7) 0.071(5) -0.064(5) 0.054(5) 0.015(6)
C11B 0.128(7) 0.109(6) 0.109(6) -0.011(5) 0.075(5) 0.045(5)
C12B 0.114(7) 0.074(5) 0.160(8) 0.001(5) 0.052(6) 0.046(4)
C13B 0.130(7) 0.040(3) 0.148(6) -0.010(4) 0.038(5) 0.032(4)
C14B 0.191(11) 0.039(5) 0.120(8) -0.057(5) 0.000 0.000
C15B 0.199(13) 0.116(10) 0.092(8) -0.072(6) 0.000 0.000

_geom_special_details            
;
 All esds (except the esd in the dihedral angle between two l.s. planes)
 are estimated using the full covariance matrix.  The cell esds are taken
 into account individually in the estimation of esds in distances, angles
 and torsion angles; correlations between esds in cell parameters are only
 used when they are defined by crystal symmetry.  An approximate (isotropic)
 treatment of cell esds is used for estimating esds involving l.s. planes.
;
loop_
_geom_bond_atom_site_label_1
_geom_bond_atom_site_label_2
_geom_bond_distance
_geom_bond_site_symmetry_2
_geom_bond_publ_flag
C00A C00A 1.434(18) 12_655 ?
C00A C2B 1.411(13) . ?
C00A C13B 1.426(14) . ?
F1A C1A 1.326(6) . ?
I1A C2A 2.085(5) . ?
F2A C3A 1.347(6) . ?
C1A C1A 1.395(11) 7_645 ?
C1A C2A 1.379(7) . ?
C2A C3A 1.366(7) . ?
C3A C3A 1.384(10) 7_645 ?
C1B C1B 1.24(2) 12_655 ?
C1B C2B 1.366(14) . ?
C1B C8B 1.603(16) 4_566 ?
C2B C3B 1.461(14) . ?
C3B C4B 1.376(15) . ?
C3B C7B 1.407(16) 4_566 ?
C4B C5B 1.517(16) . ?
C4B C12B 1.498(19) . ?
C5B C5B 1.30(2) 4_566 ?
C5B C6B 1.471(18) . ?
C6B C7B 1.373(15) . ?
C6B C11B 1.471(17) . ?
C7B C8B 1.454(18) . ?
C8B C9B 1.240(17) . ?
C9B C9B 1.46(3) 12_655 ?
C9B C10B 1.466(18) . ?
C10B C11B 1.415(18) . ?
C10B C15B 1.426(17) . ?
C11B C12B 1.446(17) . ?
C12B C13B 1.290(15) . ?
C13B C14B 1.524(15) . ?
C14B C15B 1.33(3) . ?

loop_
_geom_angle_atom_site_label_1
_geom_angle_atom_site_label_2
_geom_angle_atom_site_label_3
_geom_angle
_geom_angle_site_symmetry_1
_geom_angle_site_symmetry_3
_geom_angle_publ_flag
C2B C00A C00A 117.1(6) . 12_655 ?
C2B C00A C13B 121.4(9) . . ?
C13B C00A C00A 109.7(6) . 12_655 ?
F1A C1A C1A 118.3(3) . 7_645 ?
F1A C1A C2A 121.3(5) . . ?
C2A C1A C1A 120.4(3) . 7_645 ?
C1A C2A I1A 119.7(4) . . ?
C3A C2A I1A 121.7(4) . . ?
C3A C2A C1A 118.7(5) . . ?
F2A C3A C2A 120.6(5) . . ?
F2A C3A C3A 118.5(3) . 7_645 ?
C2A C3A C3A 120.9(3) . 7_645 ?
C1B C1B C2B 122.8(6) 12_655 . ?
C1B C1B C8B 119.4(7) 12_655 4_566 ?
C2B C1B C8B 106.0(10) . 4_566 ?
C00A C2B C3B 116.9(10) . . ?
C1B C2B C00A 120.1(9) . . ?
C1B C2B C3B 110.5(10) . . ?
C4B C3B C2B 119.4(12) . . ?
C4B C3B C7B 118.7(11) . 4_566 ?
C7B C3B C2B 110.0(11) 4_566 . ?
C3B C4B C5B 118.8(12) . . ?
C3B C4B C12B 121.2(11) . . ?
C12B C4B C5B 107.4(11) . . ?
C5B C5B C4B 121.5(17) 4_566 . ?
C5B C5B C6B 118.8(15) 4_566 . ?
C6B C5B C4B 107.2(11) . . ?
C7B C6B C5B 120.1(13) . . ?
C7B C6B C11B 119.7(13) . . ?
C11B C6B C5B 107.6(10) . . ?
C3B C7B C8B 108.8(11) 4_566 . ?
C6B C7B C3B 122.1(13) . 4_566 ?
C6B C7B C8B 118.0(13) . . ?
C7B C8B C1B 104.6(11) . 4_566 ?
C9B C8B C1B 117.6(15) . 4_566 ?
C9B C8B C7B 125.5(15) . . ?
C8B C9B C9B 123.0(11) . 12_655 ?
C8B C9B C10B 119.1(15) . . ?
C9B C9B C10B 106.8(9) 12_655 . ?
C11B C10B C9B 120.2(13) . . ?
C11B C10B C15B 118.2(15) . . ?
C15B C10B C9B 109.2(17) . . ?
C10B C11B C6B 117.3(11) . . ?
C10B C11B C12B 119.9(13) . . ?
C12B C11B C6B 110.8(13) . . ?
C11B C12B C4B 106.9(11) . . ?
C13B C12B C4B 117.9(13) . . ?
C13B C12B C11B 122.8(15) . . ?
C00A C13B C14B 108.3(10) . . ?
C12B C13B C00A 123.2(12) . . ?
C12B C13B C14B 116.8(12) . . ?
C13B C14B C13B 103.8(14) 12_655 . ?
C15B C14B C13B 122.0(8) . 12_655 ?
C15B C14B C13B 122.0(8) . . ?
C10B C15B C10B 108(2) 12_655 . ?
C14B C15B C10B 120.2(11) . 12_655 ?
C14B C15B C10B 120.2(11) . . ?

loop_
_geom_torsion_atom_site_label_1
_geom_torsion_atom_site_label_2
_geom_torsion_atom_site_label_3
_geom_torsion_atom_site_label_4
_geom_torsion
_geom_torsion_site_symmetry_1
_geom_torsion_site_symmetry_2
_geom_torsion_site_symmetry_3
_geom_torsion_site_symmetry_4
_geom_torsion_publ_flag
C00A C00A C2B C1B -1.4(8) 12_655 . . . ?
C00A C00A C2B C3B -139.9(6) 12_655 . . . ?
C00A C00A C13B C12B 142.4(8) 12_655 . . . ?
C00A C00A C13B C14B 0.7(7) 12_655 . . . ?
C00A C2B C3B C4B -0.4(11) . . . . ?
C00A C2B C3B C7B 141.9(8) . . . 4_566 ?
C00A C13B C14B C13B -1.0(11) . . . 12_655 ?
C00A C13B C14B C15B 141.9(10) . . . . ?
F1A C1A C2A I1A 1.9(7) . . . . ?
F1A C1A C2A C3A -178.9(5) . . . . ?
I1A C2A C3A F2A -0.1(7) . . . . ?
I1A C2A C3A C3A 179.8(5) . . . 7_645 ?
C1A C1A C2A I1A -177.3(5) 7_645 . . . ?
C1A C1A C2A C3A 1.9(9) 7_645 . . . ?
C1A C2A C3A F2A -179.3(5) . . . . ?
C1A C2A C3A C3A 0.6(10) . . . 7_645 ?
C1B C1B C2B C00A 1.5(9) 12_655 . . . ?
C1B C1B C2B C3B 142.4(5) 12_655 . . . ?
C1B C2B C3B C4B -142.7(9) . . . . ?
C1B C2B C3B C7B -0.4(10) . . . 4_566 ?
C1B C8B C9B C9B -0.9(12) 4_566 . . 12_655 ?
C1B C8B C9B C10B -140.1(11) 4_566 . . . ?
C2B C00A C13B C12B 0.7(12) . . . . ?
C2B C00A C13B C14B -141.1(8) . . . . ?
C2B C3B C4B C5B 139.0(9) . . . . ?
C2B C3B C4B C12B 1.8(13) . . . . ?
C3B C4B C5B C5B -0.8(13) . . . 4_566 ?
C3B C4B C5B C6B -142.0(9) . . . . ?
C3B C4B C12B C11B 141.3(9) . . . . ?
C3B C4B C12B C13B -1.9(13) . . . . ?
C3B C7B C8B C1B -0.6(9) 4_566 . . 4_566 ?
C3B C7B C8B C9B -141.3(12) 4_566 . . . ?
C4B C5B C6B C7B 141.1(9) . . . . ?
C4B C5B C6B C11B -0.7(9) . . . . ?
C4B C12B C13B C00A 0.7(13) . . . . ?
C4B C12B C13B C14B 139.5(9) . . . . ?
C5B C4B C12B C11B -0.1(10) . . . . ?
C5B C4B C12B C13B -143.4(9) . . . . ?
C5B C5B C6B C7B -1.4(13) 4_566 . . . ?
C5B C5B C6B C11B -143.2(8) 4_566 . . . ?
C5B C6B C7B C3B 0.6(14) . . . 4_566 ?
C5B C6B C7B C8B -139.3(11) . . . . ?
C5B C6B C11B C10B 143.4(9) . . . . ?
C5B C6B C11B C12B 0.7(10) . . . . ?
C6B C7B C8B C1B 144.2(8) . . . 4_566 ?
C6B C7B C8B C9B 3.5(16) . . . . ?
C6B C11B C12B C4B -0.4(10) . . . . ?
C6B C11B C12B C13B 140.7(10) . . . . ?
C7B C3B C4B C5B -0.1(13) 4_566 . . . ?
C7B C3B C4B C12B -137.3(10) 4_566 . . . ?
C7B C6B C11B C10B 1.4(13) . . . . ?
C7B C6B C11B C12B -141.3(9) . . . . ?
C7B C8B C9B C9B 135.4(10) . . . 12_655 ?
C7B C8B C9B C10B -3.8(17) . . . . ?
C8B C1B C2B C00A -140.9(7) 4_566 . . . ?
C8B C1B C2B C3B 0.0(9) 4_566 . . . ?
C8B C9B C10B C11B 2.9(16) . . . . ?
C8B C9B C10B C15B 144.4(13) . . . . ?
C9B C9B C10B C11B -142.2(8) 12_655 . . . ?
C9B C9B C10B C15B -0.7(10) 12_655 . . . ?
C9B C10B C11B C6B -1.7(14) . . . . ?
C9B C10B C11B C12B 137.6(11) . . . . ?
C9B C10B C15B C10B 1.2(16) . . . 12_655 ?
C9B C10B C15B C14B -142.0(12) . . . . ?
C10B C11B C12B C4B -142.0(10) . . . . ?
C10B C11B C12B C13B -1.0(15) . . . . ?
C11B C6B C7B C3B 137.9(11) . . . 4_566 ?
C11B C6B C7B C8B -2.1(12) . . . . ?
C11B C10B C15B C10B 143.5(12) . . . 12_655 ?
C11B C10B C15B C14B 0.3(16) . . . . ?
C11B C12B C13B C00A -136.4(11) . . . . ?
C11B C12B C13B C14B 2.4(13) . . . . ?
C12B C4B C5B C5B 141.8(9) . . . 4_566 ?
C12B C4B C5B C6B 0.5(9) . . . . ?
C12B C13B C14B C13B -145.5(8) . . . 12_655 ?
C12B C13B C14B C15B -2.6(14) . . . . ?
C13B C00A C2B C1B 137.7(8) . . . . ?
C13B C00A C2B C3B -0.8(10) . . . . ?
C13B C14B C15B C10B 137.6(8) 12_655 . . . ?
C13B C14B C15B C10B 1.2(16) . . . . ?
C13B C14B C15B C10B -1.2(16) 12_655 . . 12_655 ?
C13B C14B C15B C10B -137.6(8) . . . 12_655 ?
C15B C10B C11B C6B -139.8(10) . . . . ?
C15B C10B C11B C12B -0.5(14) . . . . ?

_shelx_res_file                  
;
TITL sfull_a.res in Cmca
    sfull_a.res
    created by SHELXL-2018/3 at 16:10:05 on 30-Aug-2021
REM Old TITL sfull in Cmca
REM SHELXT solution in Cmca
REM R1 0.178, Rweak 0.001, Alpha 0.026, Orientation as input
REM Formula found by SHELXT: C17 F3 I
CELL 1.54178 24.9493 17.2771 10.1867 90 90 90
ZERR 4 0.0004 0.0003 0.0001 0 0 0
LATT 7
SYMM -X,0.5-Y,0.5+Z
SYMM -X,0.5+Y,0.5-Z
SYMM +X,-Y,-Z
SFAC C F I
UNIT 288 32 16
RIGU

L.S. 20
PLAN  5
SIZE 0.093 0.151 0.334
TEMP 0
CONF
LIST 6
MORE -1
fmap 2
ACTA
REM <olex2.extras>
REM <HklSrc "%.\\sfull_a.hkl">
REM </olex2.extras>
WGHT    0.056100   33.876301
EXTI    0.000206
FVAR       0.16865
C00A  1    0.528745    0.306613    0.582031    11.00000    0.11279    0.02962 =
         0.11458    0.02592    0.01119    0.02119
F1A   2    0.718044    0.519727    0.145933    11.00000    0.06184    0.05516 =
         0.06402   -0.01059   -0.00490   -0.00806
I1A   3    0.661097    0.654600   -0.013147    11.00000    0.04582    0.07540 =
         0.04382    0.00116   -0.00688   -0.00252
F2A   2    0.715104    0.792502    0.150775    11.00000    0.06625    0.05044 =
         0.07015    0.00899   -0.01420    0.00446
C1A   1    0.732929    0.587302    0.195796    11.00000    0.04035    0.05099 =
         0.04044   -0.00580    0.00504   -0.00181
C2A   1    0.714815    0.656158    0.143615    11.00000    0.03688    0.05984 =
         0.03276   -0.00106    0.00187    0.00094
C3A   1    0.732246    0.723970    0.197827    11.00000    0.04066    0.04752 =
         0.04280    0.00483   -0.00077    0.00322
C1B   1    0.524841    0.384028    0.778253    11.00000    0.14458    0.11343 =
         0.06668    0.05322   -0.01703    0.01883
C2B   1    0.554481    0.346327    0.685346    11.00000    0.09683    0.06838 =
         0.10914    0.05208   -0.02386    0.01401
C3B   1    0.602119    0.391246    0.651466    11.00000    0.07632    0.10319 =
         0.13995    0.04192   -0.03571    0.02685
C4B   1    0.619644    0.392460    0.523412    11.00000    0.05900    0.10669 =
         0.15925    0.03495    0.01226    0.05279
C5B   1    0.639248    0.468303    0.465865    11.00000    0.04621    0.12510 =
         0.17217    0.01805    0.02564    0.01512
C6B   1    0.620927    0.471107    0.328681    11.00000    0.07967    0.12983 =
         0.13370    0.03147    0.07525    0.03562
C7B   1    0.603125    0.539556    0.275768    11.00000    0.09754    0.12110 =
         0.11411    0.03468    0.07784    0.00981
C8B   1    0.556371    0.537259    0.190652    11.00000    0.14964    0.16570 =
         0.05416    0.02426    0.06069   -0.00007
C9B   1    0.529276    0.478890    0.165881    11.00000    0.18183    0.20779 =
         0.02971   -0.00701    0.02571   -0.00406
C10B  1    0.546257    0.403852    0.218750    11.00000    0.18970    0.14030 =
         0.07137   -0.06384    0.05383    0.01490
C11B  1    0.591584    0.398998    0.301885    11.00000    0.12786    0.10918 =
         0.10912   -0.01067    0.07501    0.04517
C12B  1    0.589884    0.350432    0.417366    11.00000    0.11366    0.07403 =
         0.16030    0.00127    0.05224    0.04603
C13B  1    0.548060    0.311144    0.450475    11.00000    0.13003    0.03983 =
         0.14765   -0.01009    0.03809    0.03238
C14B  1    0.500000    0.315282    0.358453    10.50000    0.19137    0.03916 =
         0.12015   -0.05725    0.00000    0.00000
C15B  1    0.500000    0.359447    0.251832    10.50000    0.19861    0.11609 =
         0.09173   -0.07190    0.00000    0.00000
HKLF 4


REM  sfull_a.res in Cmca
REM wR2 = 0.1282, GooF = S = 1.094, Restrained GooF = 1.089 for all data
REM R1 = 0.0434 for 1812 Fo > 4sig(Fo) and 0.0554 for all 2236 data
REM 194 parameters refined using 171 restraints

END

WGHT      0.0560     33.8613

REM Highest difference peak  1.097,  deepest hole -0.747,  1-sigma level  0.131
Q1    1   0.5000  0.4461  0.8313  10.50000  0.05    1.10
Q2    1   0.5000  0.4164  0.1891  10.50000  0.05    0.94
Q3    1   0.6366  0.5180  0.4261  11.00000  0.05    0.78
Q4    1   0.5478  0.3341  0.3464  11.00000  0.05    0.77
Q5    1   0.6612  0.4660  0.4803  11.00000  0.05    0.74
;
_shelx_res_checksum              42255
_olex2_submission_special_instructions 'No special instructions were received'
_exptl_crystal_recrystallization_method 
'Re-crystallisation from solvent: Toluene'
####################################################################### 
# 
# This file contains crystal structure data downloaded from the 
# Cambridge Structural Database (CSD) hosted by the Cambridge 
# Crystallographic Data Centre (CCDC).
# 
# Full information about CCDC data access policies and citation 
# guidelines are available at http://www.ccdc.cam.ac.uk/access/V1 
# 
# Audit and citation data items may have been added by the CCDC. 
# Please retain this information to preserve the provenance of 
# this file and to allow appropriate attribution of the data. 
# 
#######################################################################

data_sfull_a_CCDC2
_database_code_depnum_ccdc_archive 'CCDC 2240200'
loop_
_audit_author_name
_audit_author_address
'Jogirdas Vainauskas'
;McGill University, University of Birmingham
Canada
;
_audit_update_record             
;
2023-04-25 deposited with the CCDC.	2023-10-09 downloaded from the CCDC.
;
_audit_creation_date             2022-01-20
_audit_creation_method           
;
Olex2 1.3
(compiled 2020.11.12 svn.r5f609507 for OlexSys, GUI svn.r6408)
;
_shelx_SHELXL_version_number     2018/3
# start Validation Reply Form
_vrf_PLAT250_sfull_a             
;
PROBLEM: Large U3/U1 Ratio for Average U(i,j) Tensor ....        4.2 Note  
RESPONSE: This is likely due to thermal motion of the pyrene unit.
;
# end Validation Reply Form

_chemical_name_common            ?
_chemical_name_systematic        ?
_chemical_formula_moiety         'C16 H10, 2(C6 F4 I2)'
_chemical_formula_sum            'C14 H5 F4 I2'
_chemical_formula_weight         502.98
_chemical_melting_point          ?
loop_
_atom_type_symbol
_atom_type_description
_atom_type_scat_dispersion_real
_atom_type_scat_dispersion_imag
_atom_type_scat_source
C C 0.0181 0.0091 'International Tables Vol C Tables 4.2.6.8 and 6.1.1.4'
H H 0.0000 0.0000 'International Tables Vol C Tables 4.2.6.8 and 6.1.1.4'
F F 0.0727 0.0534 'International Tables Vol C Tables 4.2.6.8 and 6.1.1.4'
I I -0.3257 6.8362 'International Tables Vol C Tables 4.2.6.8 and 6.1.1.4'

_shelx_space_group_comment       
;
The symmetry employed for this shelxl refinement is uniquely defined
by the following loop, which should always be used as a source of
symmetry information in preference to the above space-group names.
They are only intended as comments.
;
_space_group_crystal_system      triclinic
_space_group_IT_number           2
_space_group_name_H-M_alt        'P -1'
_space_group_name_Hall           '-P 1'
loop_
_space_group_symop_operation_xyz
'x, y, z'
'-x, -y, -z'

_cell_length_a                   6.1992(3)
_cell_length_b                   9.2122(5)
_cell_length_c                   12.9134(7)
_cell_angle_alpha                107.150(2)
_cell_angle_beta                 94.642(2)
_cell_angle_gamma                97.251(2)
_cell_volume                     693.58(6)
_cell_formula_units_Z            2
_cell_measurement_reflns_used    7546
_cell_measurement_temperature    273(2)
_cell_measurement_theta_max      72.42
_cell_measurement_theta_min      3.61
_shelx_estimated_absorpt_T_max   ?
_shelx_estimated_absorpt_T_min   ?
_exptl_absorpt_coefficient_mu    35.945
_exptl_absorpt_correction_T_max  0.7536
_exptl_absorpt_correction_T_min  0.2993
_exptl_absorpt_correction_type   multi-scan
_exptl_absorpt_process_details   
;
SADABS-2016/2 (Bruker,2016/2) was used for absorption correction.
wR2(int) was 0.1839 before and 0.0831 after correction.
The Ratio of minimum to maximum transmission is 0.1781.
The \l/2 correction factor is Not present.
;
_exptl_absorpt_special_details   ?
_exptl_crystal_colour            colourless
_exptl_crystal_density_diffrn    2.408
_exptl_crystal_density_meas      ?
_exptl_crystal_density_method    'not measured'
_exptl_crystal_description       lath
_exptl_crystal_F_000             462
_exptl_crystal_size_max          0.315
_exptl_crystal_size_mid          0.175
_exptl_crystal_size_min          0.090
_exptl_transmission_factor_max   ?
_exptl_transmission_factor_min   ?
_diffrn_reflns_av_R_equivalents  0.0519
_diffrn_reflns_av_unetI/netI     0.0410
_diffrn_reflns_Laue_measured_fraction_full 0.989
_diffrn_reflns_Laue_measured_fraction_max 0.984
_diffrn_reflns_limit_h_max       7
_diffrn_reflns_limit_h_min       -7
_diffrn_reflns_limit_k_max       11
_diffrn_reflns_limit_k_min       -11
_diffrn_reflns_limit_l_max       15
_diffrn_reflns_limit_l_min       -15
_diffrn_reflns_number            13339
_diffrn_reflns_point_group_measured_fraction_full 0.989
_diffrn_reflns_point_group_measured_fraction_max 0.984
_diffrn_reflns_theta_full        67.679
_diffrn_reflns_theta_max         72.732
_diffrn_reflns_theta_min         3.610
_diffrn_ambient_temperature      273.15
_diffrn_detector_area_resol_mean ?
_diffrn_measured_fraction_theta_full 0.989
_diffrn_measured_fraction_theta_max 0.984
_diffrn_measurement_device_type  
'Bruker D8 Venture, Dual, Cu at zero, PHOTON II'
_diffrn_measurement_method       '\f and \w scans'
_diffrn_radiation_type           CuK\a
_diffrn_radiation_wavelength     1.54178
_diffrn_source                   'micro-focus sealed X-ray tube'
_reflns_Friedel_coverage         0.000
_reflns_Friedel_fraction_full    .
_reflns_Friedel_fraction_max     .
_reflns_number_gt                2397
_reflns_number_total             2721
_reflns_special_details          
;
 Reflections were merged by SHELXL according to the crystal
 class for the calculation of statistics and refinement.
 
 _reflns_Friedel_fraction is defined as the number of unique
 Friedel pairs measured divided by the number that would be
 possible theoretically, ignoring centric projections and
 systematic absences.
;
_reflns_threshold_expression     'I > 2\s(I)'
_computing_cell_refinement       'Bruker SAINT'
_computing_data_collection       'Bruker APEX3'
_computing_data_reduction        'Bruker SAINT'
_computing_molecular_graphics    'Olex2 1.3 (Dolomanov et al., 2009)'
_computing_publication_material  'Olex2 1.3 (Dolomanov et al., 2009)'
_computing_structure_refinement  'SHELXL 2018/3 (Sheldrick, 2015)'
_computing_structure_solution    'SHELXT 2014/5 (Sheldrick, 2014)'
_refine_diff_density_max         1.585
_refine_diff_density_min         -2.428
_refine_diff_density_rms         0.174
_refine_ls_extinction_coef       0.0063(5)
_refine_ls_extinction_expression Fc^*^=kFc[1+0.001xFc^2^\l^3^/sin(2\q)]^-1/4^
_refine_ls_extinction_method     'SHELXL-2018/3 (Sheldrick 2018)'
_refine_ls_goodness_of_fit_ref   1.131
_refine_ls_hydrogen_treatment    constr
_refine_ls_matrix_type           full
_refine_ls_number_parameters     182
_refine_ls_number_reflns         2721
_refine_ls_number_restraints     123
_refine_ls_R_factor_all          0.0550
_refine_ls_R_factor_gt           0.0482
_refine_ls_restrained_S_all      1.108
_refine_ls_shift/su_max          0.000
_refine_ls_shift/su_mean         0.000
_refine_ls_structure_factor_coef Fsqd
_refine_ls_weighting_details     
'w=1/[\s^2^(Fo^2^)+(0.0310P)^2^+5.5506P] where P=(Fo^2^+2Fc^2^)/3'
_refine_ls_weighting_scheme      calc
_refine_ls_wR_factor_gt          0.1146
_refine_ls_wR_factor_ref         0.1207
_refine_special_details          ?
_olex2_refinement_description    
;
1. Rigid body (RIGU) restrains
 All non-hydrogen atoms
 with sigma for 1-2 distances of 0.004 and sigma for 1-3 distances of 0.004
2.a Aromatic/amide H refined with riding coordinates:
 C3B(H3B), C4B(H4B), C6B(H6B), C7B(H7B), C8B(H8B)
;
_atom_sites_solution_hydrogens   geom
_atom_sites_solution_primary     ?
_atom_sites_solution_secondary   ?
loop_
_atom_site_label
_atom_site_type_symbol
_atom_site_fract_x
_atom_site_fract_y
_atom_site_fract_z
_atom_site_U_iso_or_equiv
_atom_site_adp_type
_atom_site_occupancy
_atom_site_site_symmetry_order
_atom_site_calc_flag
_atom_site_refinement_flags_posn
_atom_site_refinement_flags_adp
_atom_site_refinement_flags_occupancy
_atom_site_disorder_assembly
_atom_site_disorder_group
I2A I 0.18611(8) 0.82429(5) 0.35614(4) 0.0441(2) Uani 1 1 d . . . . .
F4A F 0.8487(8) 0.5878(6) 0.5007(6) 0.0698(16) Uani 1 1 d . . . . .
C1A C 0.6556(11) 0.7186(8) 0.6392(7) 0.0388(14) Uani 1 1 d . . . . .
I1A I 0.85831(10) 0.67327(7) 0.75827(6) 0.0703(3) Uani 1 1 d . . . . .
F1A F 0.4490(9) 0.8581(7) 0.7701(4) 0.0616(13) Uani 1 1 d . . . . .
C2A C 0.4862(12) 0.8013(9) 0.6645(6) 0.0391(15) Uani 1 1 d . . . . .
F2A F 0.1931(8) 0.9144(6) 0.6159(4) 0.0551(12) Uani 1 1 d . . . . .
C3A C 0.3551(11) 0.8322(8) 0.5864(6) 0.0361(14) Uani 1 1 d . . . . .
F3A F 0.5977(8) 0.6481(6) 0.3481(4) 0.0578(13) Uani 1 1 d . . . . .
C4A C 0.3862(11) 0.7821(7) 0.4775(6) 0.0320(13) Uani 1 1 d . . . . .
C5A C 0.5566(12) 0.6995(8) 0.4515(6) 0.0384(14) Uani 1 1 d . . . . .
C6A C 0.6919(13) 0.6706(8) 0.5321(7) 0.0420(15) Uani 1 1 d . . . . .
C1B C 1.0180(16) 0.4233(8) -0.0260(5) 0.047(2) Uani 1 1 d . . . . .
C2B C 0.8734(18) 0.2971(10) -0.0158(6) 0.054(2) Uani 1 1 d . . . . .
C3B C 0.7010(19) 0.3287(11) 0.0477(7) 0.063(2) Uani 1 1 d . . . . .
H3B H 0.607441 0.246632 0.055868 0.075 Uiso 1 1 calc R U . . .
C4B C 0.665(2) 0.4748(11) 0.0979(7) 0.067(3) Uani 1 1 d . . . . .
H4B H 0.547491 0.490389 0.138049 0.080 Uiso 1 1 calc R U . . .
C5B C 0.8082(18) 0.6041(10) 0.0887(6) 0.056(2) Uani 1 1 d . . . . .
C6B C 0.774(2) 0.7566(11) 0.1379(7) 0.066(2) Uani 1 1 d . . . . .
H6B H 0.657023 0.774890 0.178355 0.079 Uiso 1 1 calc R U . . .
C7B C 0.913(2) 0.8791(10) 0.1262(7) 0.065(2) Uani 1 1 d . . . . .
H7B H 0.889196 0.979361 0.158089 0.078 Uiso 1 1 calc R U . . .
C8B C 1.0872(19) 0.8523(9) 0.0672(6) 0.058(2) Uani 1 1 d . . . . .
H8B H 1.181372 0.935637 0.061240 0.070 Uiso 1 1 calc R U . . .

loop_
_atom_site_aniso_label
_atom_site_aniso_U_11
_atom_site_aniso_U_22
_atom_site_aniso_U_33
_atom_site_aniso_U_23
_atom_site_aniso_U_13
_atom_site_aniso_U_12
I2A 0.0460(3) 0.0390(3) 0.0469(3) 0.0166(2) -0.0090(2) 0.0062(2)
F4A 0.044(3) 0.058(3) 0.105(4) 0.014(3) 0.003(3) 0.031(2)
C1A 0.030(3) 0.029(3) 0.055(4) 0.017(3) -0.010(3) -0.002(2)
I1A 0.0576(4) 0.0488(4) 0.1040(6) 0.0437(3) -0.0414(3) -0.0095(3)
F1A 0.062(3) 0.083(4) 0.038(2) 0.018(2) 0.003(2) 0.012(3)
C2A 0.038(4) 0.038(4) 0.041(3) 0.015(3) -0.002(3) 0.001(3)
F2A 0.048(3) 0.068(3) 0.051(3) 0.010(2) 0.007(2) 0.033(2)
C3A 0.029(3) 0.036(4) 0.043(3) 0.010(3) 0.002(3) 0.011(3)
F3A 0.050(3) 0.064(3) 0.050(3) -0.002(2) 0.013(2) 0.017(2)
C4A 0.026(3) 0.026(3) 0.043(3) 0.010(3) -0.001(3) 0.003(2)
C5A 0.033(3) 0.030(3) 0.047(3) 0.005(3) 0.004(3) 0.006(3)
C6A 0.036(4) 0.024(3) 0.064(4) 0.010(3) -0.002(3) 0.012(3)
C1B 0.088(6) 0.035(4) 0.015(3) 0.011(3) -0.014(3) -0.001(4)
C2B 0.096(6) 0.043(4) 0.018(3) 0.014(3) -0.013(3) -0.004(4)
C3B 0.101(7) 0.047(4) 0.032(4) 0.015(3) -0.006(4) -0.015(4)
C4B 0.100(8) 0.056(4) 0.037(4) 0.011(4) 0.009(5) -0.007(5)
C5B 0.089(7) 0.041(4) 0.026(4) 0.004(3) -0.011(4) -0.004(4)
C6B 0.109(8) 0.050(4) 0.034(4) 0.006(4) 0.001(5) 0.015(4)
C7B 0.117(8) 0.039(4) 0.034(4) 0.008(3) -0.008(4) 0.014(4)
C8B 0.107(7) 0.034(4) 0.024(3) 0.009(3) -0.017(4) -0.009(4)

_geom_special_details            
;
 All esds (except the esd in the dihedral angle between two l.s. planes)
 are estimated using the full covariance matrix.  The cell esds are taken
 into account individually in the estimation of esds in distances, angles
 and torsion angles; correlations between esds in cell parameters are only
 used when they are defined by crystal symmetry.  An approximate (isotropic)
 treatment of cell esds is used for estimating esds involving l.s. planes.
;
loop_
_geom_bond_atom_site_label_1
_geom_bond_atom_site_label_2
_geom_bond_distance
_geom_bond_site_symmetry_2
_geom_bond_publ_flag
I2A C4A 2.076(7) . ?
F4A C6A 1.326(9) . ?
C1A I1A 2.078(7) . ?
C1A C2A 1.378(11) . ?
C1A C6A 1.369(12) . ?
F1A C2A 1.359(9) . ?
C2A C3A 1.362(10) . ?
F2A C3A 1.345(8) . ?
C3A C4A 1.383(10) . ?
F3A C5A 1.336(9) . ?
C4A C5A 1.385(10) . ?
C5A C6A 1.391(11) . ?
C1B C1B 1.429(16) 2_765 ?
C1B C2B 1.421(12) . ?
C1B C5B 1.404(14) 2_765 ?
C2B C3B 1.407(15) . ?
C2B C8B 1.403(13) 2_765 ?
C3B H3B 0.9300 . ?
C3B C4B 1.366(14) . ?
C4B H4B 0.9300 . ?
C4B C5B 1.433(13) . ?
C5B C6B 1.412(13) . ?
C6B H6B 0.9300 . ?
C6B C7B 1.386(16) . ?
C7B H7B 0.9300 . ?
C7B C8B 1.376(16) . ?
C8B H8B 0.9300 . ?

loop_
_geom_angle_atom_site_label_1
_geom_angle_atom_site_label_2
_geom_angle_atom_site_label_3
_geom_angle
_geom_angle_site_symmetry_1
_geom_angle_site_symmetry_3
_geom_angle_publ_flag
C2A C1A I1A 122.0(6) . . ?
C6A C1A I1A 120.3(5) . . ?
C6A C1A C2A 117.6(7) . . ?
F1A C2A C1A 120.2(7) . . ?
F1A C2A C3A 117.9(7) . . ?
C3A C2A C1A 121.9(7) . . ?
C2A C3A C4A 121.4(7) . . ?
F2A C3A C2A 119.4(7) . . ?
F2A C3A C4A 119.3(6) . . ?
C3A C4A I2A 122.3(5) . . ?
C3A C4A C5A 117.1(7) . . ?
C5A C4A I2A 120.6(5) . . ?
F3A C5A C4A 120.5(7) . . ?
F3A C5A C6A 118.3(6) . . ?
C4A C5A C6A 121.1(7) . . ?
F4A C6A C1A 121.3(7) . . ?
F4A C6A C5A 117.7(8) . . ?
C1A C6A C5A 120.8(7) . . ?
C2B C1B C1B 119.5(11) . 2_765 ?
C5B C1B C1B 120.8(10) 2_765 2_765 ?
C5B C1B C2B 119.7(8) 2_765 . ?
C3B C2B C1B 118.2(8) . . ?
C8B C2B C1B 118.4(9) 2_765 . ?
C8B C2B C3B 123.3(8) 2_765 . ?
C2B C3B H3B 118.6 . . ?
C4B C3B C2B 122.8(9) . . ?
C4B C3B H3B 118.6 . . ?
C3B C4B H4B 119.9 . . ?
C3B C4B C5B 120.2(10) . . ?
C5B C4B H4B 119.9 . . ?
C1B C5B C4B 118.6(8) 2_765 . ?
C1B C5B C6B 119.7(9) 2_765 . ?
C6B C5B C4B 121.7(10) . . ?
C5B C6B H6B 119.9 . . ?
C7B C6B C5B 120.3(11) . . ?
C7B C6B H6B 119.9 . . ?
C6B C7B H7B 120.0 . . ?
C8B C7B C6B 119.9(9) . . ?
C8B C7B H7B 120.0 . . ?
C2B C8B H8B 119.1 2_765 . ?
C7B C8B C2B 121.9(9) . 2_765 ?
C7B C8B H8B 119.1 . . ?

loop_
_geom_torsion_atom_site_label_1
_geom_torsion_atom_site_label_2
_geom_torsion_atom_site_label_3
_geom_torsion_atom_site_label_4
_geom_torsion
_geom_torsion_site_symmetry_1
_geom_torsion_site_symmetry_2
_geom_torsion_site_symmetry_3
_geom_torsion_site_symmetry_4
_geom_torsion_publ_flag
I2A C4A C5A F3A 1.3(9) . . . . ?
I2A C4A C5A C6A 179.9(5) . . . . ?
C1A C2A C3A F2A -179.5(7) . . . . ?
C1A C2A C3A C4A -0.1(12) . . . . ?
I1A C1A C2A F1A 1.0(10) . . . . ?
I1A C1A C2A C3A 179.3(6) . . . . ?
I1A C1A C6A F4A 3.5(10) . . . . ?
I1A C1A C6A C5A 179.6(5) . . . . ?
F1A C2A C3A F2A -1.2(11) . . . . ?
F1A C2A C3A C4A 178.2(7) . . . . ?
C2A C1A C6A F4A -178.6(7) . . . . ?
C2A C1A C6A C5A -2.5(11) . . . . ?
C2A C3A C4A I2A 179.0(6) . . . . ?
C2A C3A C4A C5A -0.2(11) . . . . ?
F2A C3A C4A I2A -1.6(10) . . . . ?
F2A C3A C4A C5A 179.3(6) . . . . ?
C3A C4A C5A F3A -179.5(6) . . . . ?
C3A C4A C5A C6A -0.9(11) . . . . ?
F3A C5A C6A F4A -2.8(11) . . . . ?
F3A C5A C6A C1A -179.1(7) . . . . ?
C4A C5A C6A F4A 178.5(7) . . . . ?
C4A C5A C6A C1A 2.3(11) . . . . ?
C6A C1A C2A F1A -176.9(7) . . . . ?
C6A C1A C2A C3A 1.4(11) . . . . ?
C1B C1B C2B C3B -1.2(12) 2_765 . . . ?
C1B C1B C2B C8B -179.7(8) 2_765 . . 2_765 ?
C1B C2B C3B C4B 1.2(13) . . . . ?
C1B C5B C6B C7B -1.2(14) 2_765 . . . ?
C2B C3B C4B C5B -1.1(15) . . . . ?
C3B C4B C5B C1B 1.0(14) . . . 2_765 ?
C3B C4B C5B C6B 178.9(9) . . . . ?
C4B C5B C6B C7B -179.0(9) . . . . ?
C5B C1B C2B C3B 180.0(8) 2_765 . . . ?
C5B C1B C2B C8B 1.5(11) 2_765 . . 2_765 ?
C5B C6B C7B C8B -0.6(14) . . . . ?
C6B C7B C8B C2B 1.4(13) . . . 2_765 ?
C8B C2B C3B C4B 179.6(9) 2_765 . . . ?

_shelx_res_file                  
;
TITL sfull_a.res in P-1
    sfull_a.res
    created by SHELXL-2018/3 at 11:24:34 on 20-Jan-2022
REM Old TITL sfull in P-1
REM SHELXT solution in P-1
REM R1 0.249, Rweak 0.012, Alpha 0.098, Orientation as input
REM Formula found by SHELXT: C14 F4 I2
REM #####
CELL 1.54178 6.1992 9.2122 12.9134 107.15 94.642 97.251
ZERR 2 0.0003 0.0005 0.0007 0.002 0.002 0.002
LATT 1
SFAC C H F I
UNIT 28 10 8 4
RIGU

L.S. 30
PLAN  5
TEMP 25
CONF
BOND $H
LIST 4
MORE -1
fmap 2
acta
OMIT -1 4 1
REM <olex2.extras>
REM <HklSrc "%.\\sfull_a.hkl">
REM </olex2.extras>

WGHT    0.031000    5.550600
EXTI    0.006270
FVAR       0.70157
I2A   4    0.186114    0.824291    0.356137    11.00000    0.04597    0.03900 =
         0.04692    0.01658   -0.00901    0.00621
F4A   3    0.848741    0.587829    0.500731    11.00000    0.04357    0.05817 =
         0.10536    0.01384    0.00265    0.03147
C1A   1    0.655574    0.718626    0.639213    11.00000    0.02995    0.02904 =
         0.05546    0.01688   -0.01004   -0.00209
I1A   4    0.858306    0.673272    0.758274    11.00000    0.05755    0.04877 =
         0.10402    0.04368   -0.04139   -0.00950
F1A   3    0.449042    0.858101    0.770089    11.00000    0.06215    0.08321 =
         0.03840    0.01775    0.00256    0.01217
C2A   1    0.486201    0.801310    0.664514    11.00000    0.03803    0.03808 =
         0.04060    0.01482   -0.00219    0.00145
F2A   3    0.193140    0.914398    0.615875    11.00000    0.04790    0.06773 =
         0.05079    0.00978    0.00721    0.03348
C3A   1    0.355084    0.832246    0.586427    11.00000    0.02917    0.03603 =
         0.04261    0.00990    0.00201    0.01077
F3A   3    0.597680    0.648122    0.348062    11.00000    0.04967    0.06401 =
         0.05019   -0.00219    0.01332    0.01700
C4A   1    0.386183    0.782074    0.477490    11.00000    0.02571    0.02612 =
         0.04261    0.01027   -0.00071    0.00273
C5A   1    0.556595    0.699507    0.451498    11.00000    0.03327    0.03038 =
         0.04690    0.00481    0.00382    0.00574
C6A   1    0.691919    0.670616    0.532079    11.00000    0.03573    0.02389 =
         0.06423    0.01001   -0.00244    0.01153
C1B   1    1.017963    0.423275   -0.026027    11.00000    0.08827    0.03460 =
         0.01516    0.01129   -0.01359   -0.00056
C2B   1    0.873367    0.297123   -0.015752    11.00000    0.09589    0.04328 =
         0.01837    0.01424   -0.01329   -0.00380
C3B   1    0.700950    0.328701    0.047714    11.00000    0.10097    0.04715 =
         0.03222    0.01512   -0.00631   -0.01480
AFIX  43
H3B   2    0.607441    0.246632    0.055868    11.00000   -1.20000
AFIX   0
C4B   1    0.665073    0.474793    0.097867    11.00000    0.09981    0.05593 =
         0.03721    0.01087    0.00937   -0.00672
AFIX  43
H4B   2    0.547491    0.490389    0.138049    11.00000   -1.20000
AFIX   0
C5B   1    0.808175    0.604098    0.088719    11.00000    0.08883    0.04136 =
         0.02612    0.00411   -0.01069   -0.00361
C6B   1    0.773755    0.756608    0.137907    11.00000    0.10879    0.04988 =
         0.03432    0.00639    0.00144    0.01542
AFIX  43
H6B   2    0.657023    0.774890    0.178355    11.00000   -1.20000
AFIX   0
C7B   1    0.913176    0.879118    0.126158    11.00000    0.11743    0.03890 =
         0.03442    0.00844   -0.00809    0.01395
AFIX  43
H7B   2    0.889196    0.979361    0.158089    11.00000   -1.20000
AFIX   0
C8B   1    1.087209    0.852293    0.067173    11.00000    0.10653    0.03434 =
         0.02440    0.00941   -0.01736   -0.00893
AFIX  43
H8B   2    1.181372    0.935637    0.061240    11.00000   -1.20000
AFIX   0
HKLF 4


REM  sfull_a.res in P-1
REM wR2 = 0.1207, GooF = S = 1.131, Restrained GooF = 1.108 for all data
REM R1 = 0.0482 for 2397 Fo > 4sig(Fo) and 0.0550 for all 2721 data
REM 182 parameters refined using 123 restraints

END

WGHT      0.0310      5.5494

REM Highest difference peak  1.585,  deepest hole -2.428,  1-sigma level  0.174
Q1    1   0.7792  0.6677  0.7853  11.00000  0.05    1.58
Q2    1   0.8604  0.6487  0.7192  11.00000  0.05    1.50
Q3    1   0.5000  0.0000  0.0000  10.50000  0.05    0.91
Q4    1   0.7745  0.6577  0.4985  11.00000  0.05    0.64
Q5    1   1.1490  0.8167  0.1022  11.00000  0.05    0.64
;
_shelx_res_checksum              16149
_olex2_submission_special_instructions 'No special instructions were received'
_exptl_crystal_recrystallization_method 'Re-crystallisation from solvent: DCM'
####################################################################### 
# 
# This file contains crystal structure data downloaded from the 
# Cambridge Structural Database (CSD) hosted by the Cambridge 
# Crystallographic Data Centre (CCDC).
# 
# Full information about CCDC data access policies and citation 
# guidelines are available at http://www.ccdc.cam.ac.uk/access/V1 
# 
# Audit and citation data items may have been added by the CCDC. 
# Please retain this information to preserve the provenance of 
# this file and to allow appropriate attribution of the data. 
# 
#######################################################################

data_2021ncs0398_ljm1a
_database_code_depnum_ccdc_archive 'CCDC 2240207'
loop_
_audit_author_name
_audit_author_address
'Jogirdas Vainauskas'
;McGill University, University of Birmingham
Canada
;
_audit_update_record             
;
2023-04-29 deposited with the CCDC.	2023-10-09 downloaded from the CCDC.
;
_audit_creation_date             2023-04-29
_audit_creation_method           
;
Olex2 1.3
(compiled 2020.11.12 svn.r5f609507 for OlexSys, GUI svn.r6408)
;
_shelx_SHELXL_version_number     2018/3
# start Validation Reply Form
_vrf_PLAT250_2021ncs0398_ljm1a   
;
PROBLEM: Large U3/U1 Ratio for Average U(i,j) Tensor ....        4.9 Note  
RESPONSE: This is likely due to thermal motion.
;
# end Validation Reply Form
_chemical_name_common            ?
_chemical_name_systematic        ?
_chemical_formula_moiety         '3(C6 F4 I2), C48 H20'
_chemical_formula_sum            'C66 H20 F12 I6'
_chemical_formula_weight         1802.22
_chemical_melting_point          ?
_chemical_oxdiff_formula         'C66 H20 I6 F12'
loop_
_atom_type_symbol
_atom_type_description
_atom_type_scat_dispersion_real
_atom_type_scat_dispersion_imag
_atom_type_scat_source
C C 0.0019 0.0015 'International Tables Vol C Tables 4.2.6.8 and 6.1.1.4'
H H 0.0000 0.0000 'International Tables Vol C Tables 4.2.6.8 and 6.1.1.4'
F F 0.0124 0.0097 'International Tables Vol C Tables 4.2.6.8 and 6.1.1.4'
I I -0.7738 1.7195 'International Tables Vol C Tables 4.2.6.8 and 6.1.1.4'

_shelx_space_group_comment       
;
The symmetry employed for this shelxl refinement is uniquely defined
by the following loop, which should always be used as a source of
symmetry information in preference to the above space-group names.
They are only intended as comments.
;
_space_group_crystal_system      triclinic
_space_group_IT_number           2
_space_group_name_H-M_alt        'P -1'
_space_group_name_Hall           '-P 1'
loop_
_space_group_symop_operation_xyz
'x, y, z'
'-x, -y, -z'

_cell_length_a                   5.1812(2)
_cell_length_b                   15.4603(5)
_cell_length_c                   17.4682(6)
_cell_angle_alpha                72.718(3)
_cell_angle_beta                 87.214(3)
_cell_angle_gamma                81.882(3)
_cell_volume                     1322.66(8)
_cell_formula_units_Z            1
_cell_measurement_reflns_used    4702
_cell_measurement_temperature    100(2)
_cell_measurement_theta_max      34.6880
_cell_measurement_theta_min      1.5040
_shelx_estimated_absorpt_T_max   ?
_shelx_estimated_absorpt_T_min   ?
_exptl_absorpt_coefficient_mu    3.346
_exptl_absorpt_correction_T_max  1.00000
_exptl_absorpt_correction_T_min  0.35591
_exptl_absorpt_correction_type   multi-scan
_exptl_absorpt_process_details   
;
CrysAlisPro 1.171.41.114a (Rigaku Oxford Diffraction, 2021)
Empirical absorption correction using spherical harmonics,
implemented in SCALE3 ABSPACK scaling algorithm.
;
_exptl_absorpt_special_details   ?
_exptl_crystal_colour            red
_exptl_crystal_density_diffrn    2.263
_exptl_crystal_density_meas      'not measured'
_exptl_crystal_density_method    ?
_exptl_crystal_description       lath
_exptl_crystal_F_000             842
_exptl_crystal_size_max          0.270
_exptl_crystal_size_mid          0.01
_exptl_crystal_size_min          0.01
_exptl_transmission_factor_max   ?
_exptl_transmission_factor_min   ?
_diffrn_reflns_av_R_equivalents  0.0678
_diffrn_reflns_av_unetI/netI     0.0934
_diffrn_reflns_Laue_measured_fraction_full 0.982
_diffrn_reflns_Laue_measured_fraction_max 0.982
_diffrn_reflns_limit_h_max       6
_diffrn_reflns_limit_h_min       -6
_diffrn_reflns_limit_k_max       18
_diffrn_reflns_limit_k_min       -18
_diffrn_reflns_limit_l_max       21
_diffrn_reflns_limit_l_min       -21
_diffrn_reflns_number            15312
_diffrn_reflns_point_group_measured_fraction_full 0.982
_diffrn_reflns_point_group_measured_fraction_max 0.982
_diffrn_reflns_theta_full        24.415
_diffrn_reflns_theta_max         24.513
_diffrn_reflns_theta_min         1.511
_diffrn_ambient_temperature      100
_diffrn_detector                 'Hybrid Pixel Array Detector'
_diffrn_detector_area_resol_mean 5.8140
_diffrn_measured_fraction_theta_full 0.982
_diffrn_measured_fraction_theta_max 0.982
_diffrn_measurement_details      
;
List of Runs (angles in degrees, time in seconds):

  # Type    Start    End  Width  t~exp~   \w     \q     \k     \f   Frames
#--------------------------------------------------------------------------
  1  \f      0.00 180.00   0.20    0.20   0.00   0.00   0.00    --   900
  2  \w   -145.00  25.00   0.20    0.20    --   30.00   0.00   0.00  850
  3  \w   -145.00  25.00   0.20    0.20    --   30.00   0.00 120.00  850
  4  \w   -145.00  25.00   0.20    0.20    --   30.00   0.00 240.00  850
;
_diffrn_measurement_device       'abstract diffractometer'
_diffrn_measurement_device_type  
'dectris-CrysAlisPro-abstract goniometer imported dectris images'
_diffrn_measurement_method       '\w and \f scans'
_diffrn_orient_matrix_type       
'CrysAlisPro convention (1999,Acta A55,543-557)'
_diffrn_orient_matrix_UB_11      0.0229264000
_diffrn_orient_matrix_UB_12      -0.0327513000
_diffrn_orient_matrix_UB_13      0.0364424000
_diffrn_orient_matrix_UB_21      -0.0413199000
_diffrn_orient_matrix_UB_22      0.0323407000
_diffrn_orient_matrix_UB_23      0.0194313000
_diffrn_orient_matrix_UB_31      -0.1257239000
_diffrn_orient_matrix_UB_32      -0.0099153000
_diffrn_orient_matrix_UB_33      0.0005702000
_diffrn_radiation_monochromator  synchrotron
_diffrn_radiation_probe          x-ray
_diffrn_radiation_type           synchrotron
_diffrn_radiation_wavelength     0.6889
_diffrn_source                   synchrotron
_reflns_Friedel_coverage         0.000
_reflns_Friedel_fraction_full    .
_reflns_Friedel_fraction_max     .
_reflns_number_gt                3602
_reflns_number_total             4751
_reflns_odcompleteness_completeness 98.18
_reflns_odcompleteness_iscentric 1
_reflns_odcompleteness_theta     24.52
_reflns_special_details          
;
 Reflections were merged by SHELXL according to the crystal
 class for the calculation of statistics and refinement.
 
 _reflns_Friedel_fraction is defined as the number of unique
 Friedel pairs measured divided by the number that would be
 possible theoretically, ignoring centric projections and
 systematic absences.
;
_reflns_threshold_expression     'I > 2\s(I)'
_computing_cell_refinement       'CrysAlisPro 1.171.41.114a (Rigaku OD, 2021)'
_computing_data_collection       'CrysAlisPro 1.171.41.114a (Rigaku OD, 2021)'
_computing_data_reduction        'CrysAlisPro 1.171.41.114a (Rigaku OD, 2021)'
_computing_molecular_graphics    'Olex2 1.3 (Dolomanov et al., 2009)'
_computing_publication_material  'Olex2 1.3 (Dolomanov et al., 2009)'
_computing_structure_refinement  'SHELXL 2018/3 (Sheldrick, 2015)'
_computing_structure_solution    'SHELXT 2018/2 (Sheldrick, 2018)'
_refine_diff_density_max         1.441
_refine_diff_density_min         -1.117
_refine_diff_density_rms         0.134
_refine_ls_extinction_coef       .
_refine_ls_extinction_method     none
_refine_ls_goodness_of_fit_ref   1.052
_refine_ls_hydrogen_treatment    constr
_refine_ls_matrix_type           full
_refine_ls_number_parameters     451
_refine_ls_number_reflns         4751
_refine_ls_number_restraints     443
_refine_ls_R_factor_all          0.0843
_refine_ls_R_factor_gt           0.0698
_refine_ls_restrained_S_all      1.008
_refine_ls_shift/su_max          0.000
_refine_ls_shift/su_mean         0.000
_refine_ls_structure_factor_coef Fsqd
_refine_ls_weighting_details     
'w=1/[\s^2^(Fo^2^)+(0.0700P)^2^+4.8563P] where P=(Fo^2^+2Fc^2^)/3'
_refine_ls_weighting_scheme      calc
_refine_ls_wR_factor_gt          0.1955
_refine_ls_wR_factor_ref         0.2070
_refine_special_details          ?
_olex2_refinement_description    
;
1. Fixed Uiso
 At 1.2 times of:
  All C(H) groups
2. Rigid bond restraints
 F4B, C6B, C1A, I1A, C1A, I2A, C1B, I1B, C1B, I2B
 with sigma for 1-2 distances of 0.01 and sigma for 1-3 distances of 0.01
 C4B, I3B, C4B, I4B
 with sigma for 1-2 distances of 0.01 and sigma for 1-3 distances of 0.01
3. Rigid body (RIGU) restrains
 All non-hydrogen atoms
 with sigma for 1-2 distances of 0.004 and sigma for 1-3 distances of 0.004
4. Others
 Fixed Sof: C5B(0.7) C6B(0.7) I1A(0.9) F2B(0.7) I2B(0.7) F3B(0.49) I3B(0.7)
 F4B(0.49) C5(0.3) C6(0.3) I2A(0.1) I1B(0.3) I4B(0.3) F5B(0.3) F6B(0.51)
 F7B(0.51)
5.a Aromatic/amide H refined with riding coordinates:
 C4C(H4C), C5C(H5C), C7C(H7C), C8C(H8C), C12C(H12C), C13C(H13C), C15C(H15C),
 C16C(H16C), C20C(H20C), C24C(H24C)
;
_atom_sites_solution_hydrogens   geom
_atom_sites_solution_primary     ?
_atom_sites_solution_secondary   ?
loop_
_atom_site_label
_atom_site_type_symbol
_atom_site_fract_x
_atom_site_fract_y
_atom_site_fract_z
_atom_site_U_iso_or_equiv
_atom_site_adp_type
_atom_site_occupancy
_atom_site_site_symmetry_order
_atom_site_calc_flag
_atom_site_refinement_flags_posn
_atom_site_refinement_flags_adp
_atom_site_refinement_flags_occupancy
_atom_site_disorder_assembly
_atom_site_disorder_group
C1A C 1.1799(19) 0.4318(6) 0.5466(6) 0.075(3) Uani 1 1 d . U . . .
F2A F 1.094(2) 0.3351(5) 0.4726(6) 0.151(4) Uani 1 1 d . . . . .
F3A F 0.754(2) 0.4640(5) 0.3839(6) 0.177(5) Uani 1 1 d . . . . .
C2A C 1.046(3) 0.4162(7) 0.4877(8) 0.095(4) Uani 1 1 d . . . . .
C3A C 0.870(3) 0.4848(8) 0.4422(8) 0.107(4) Uani 1 1 d . . . . .
C1B C 1.1076(19) 0.5078(6) 0.1834(7) 0.078(3) Uani 1 1 d . U . . .
C2B C 1.049(2) 0.5970(7) 0.1880(7) 0.091(3) Uani 1 1 d . . . . .
C3B C 0.863(2) 0.6580(7) 0.1403(7) 0.081(3) Uani 1 1 d . . . . .
C4B C 0.7320(19) 0.6345(6) 0.0848(7) 0.081(3) Uani 1 1 d . U . . .
C5B C 0.819(4) 0.5479(12) 0.0728(14) 0.083(5) Uani 0.7 1 d . . P D .
C6B C 0.998(5) 0.4856(15) 0.1223(14) 0.088(6) Uani 0.7 1 d . U P D .
C1C C -0.4696(17) 0.0101(6) 0.7637(5) 0.0630(18) Uani 1 1 d . . . . .
C2C C -0.3166(16) 0.0250(5) 0.6939(5) 0.0577(17) Uani 1 1 d . . . . .
C3C C -0.1479(17) 0.0917(5) 0.6772(5) 0.0609(18) Uani 1 1 d . . . . .
C4C C -0.1379(18) 0.1458(6) 0.7318(6) 0.065(2) Uani 1 1 d . . . . .
H4C H -0.030042 0.191318 0.720673 0.078 Uiso 1 1 calc R U . . .
C5C C -0.2855(18) 0.1296(6) 0.7984(6) 0.068(2) Uani 1 1 d . . . . .
H5C H -0.275125 0.163984 0.833509 0.081 Uiso 1 1 calc R U . . .
C6C C -0.4577(19) 0.0619(6) 0.8177(6) 0.0692(19) Uani 1 1 d . . . . .
C7C C -0.616(2) 0.0420(7) 0.8909(6) 0.076(2) Uani 1 1 d . . . . .
H7C H -0.607482 0.074533 0.927505 0.091 Uiso 1 1 calc R U . . .
C8C C -0.773(2) -0.0234(7) 0.9053(7) 0.082(2) Uani 1 1 d . . . . .
H8C H -0.870239 -0.035357 0.952556 0.098 Uiso 1 1 calc R U . . .
C9C C -0.7956(18) -0.0744(6) 0.8523(6) 0.076(2) Uani 1 1 d . . . . .
C10C C -0.6398(16) -0.0579(5) 0.7815(6) 0.0659(18) Uani 1 1 d . . . . .
C11C C -0.6559(16) -0.1096(6) 0.7269(6) 0.0658(18) Uani 1 1 d . . . . .
C12C C -0.9673(19) -0.1376(7) 0.8654(7) 0.079(2) Uani 1 1 d . . . . .
H12C H -1.074434 -0.146262 0.910610 0.095 Uiso 1 1 calc R U . . .
C13C C -0.9851(17) -0.1877(6) 0.8141(6) 0.075(2) Uani 1 1 d . . . . .
H13C H -1.101661 -0.230531 0.825520 0.090 Uiso 1 1 calc R U . . .
C14C C -0.8296(16) -0.1761(5) 0.7437(6) 0.0689(19) Uani 1 1 d . . . . .
C15C C -0.8438(17) -0.2247(5) 0.6874(6) 0.073(2) Uani 1 1 d . . . . .
H15C H -0.961852 -0.266903 0.696704 0.088 Uiso 1 1 calc R U . . .
C16C C -0.6887(17) -0.2122(5) 0.6185(6) 0.067(2) Uani 1 1 d . . . . .
H16C H -0.700019 -0.246455 0.583379 0.080 Uiso 1 1 calc R U . . .
C17C C -0.5135(15) -0.1466(5) 0.6031(5) 0.0582(17) Uani 1 1 d . . . . .
C18C C -0.4964(15) -0.0948(5) 0.6568(5) 0.0556(16) Uani 1 1 d . . . . .
C19C C -0.3232(14) -0.0279(5) 0.6388(5) 0.0530(15) Uani 1 1 d . . . . .
C20C C -0.3533(15) -0.1295(5) 0.5349(5) 0.0566(17) Uani 1 1 d . . . . .
H20C H -0.365127 -0.162933 0.499134 0.068 Uiso 1 1 calc R U . . .
C21C C -0.1799(15) -0.0668(4) 0.5170(5) 0.0530(17) Uani 1 1 d . . . . .
C22C C -0.1641(14) -0.0143(4) 0.5703(5) 0.0526(16) Uani 1 1 d . . . . .
C23C C 0.0096(15) 0.0543(4) 0.5543(5) 0.0527(17) Uani 1 1 d . . . . .
C24C C 0.0107(16) 0.1060(5) 0.6072(5) 0.0590(18) Uani 1 1 d . . . . .
H24C H 0.118867 0.151460 0.596335 0.071 Uiso 1 1 calc R U . . .
I1A I 1.4391(2) 0.32583(7) 0.61994(7) 0.0859(4) Uani 0.9 1 d . U P A 1
F1B F 1.165(2) 0.6198(6) 0.2431(6) 0.172(5) Uani 1 1 d . . . B 1
F2B F 0.785(6) 0.7381(16) 0.146(2) 0.186(14) Uani 0.7 1 d . . P C 1
I2B I 1.3870(4) 0.40819(11) 0.25109(12) 0.0769(5) Uani 0.7 1 d . U P D 1
F3B F 0.755(4) 0.5214(11) 0.0049(12) 0.111(5) Uani 0.49 1 d . . P D 1
I3B I 0.4651(6) 0.7237(2) 0.0014(2) 0.1147(13) Uani 0.7 1 d . U P E 1
F4B F 1.097(4) 0.4048(12) 0.1005(15) 0.119(7) Uani 0.49 1 d . U P D 1
C5 C 0.728(9) 0.560(3) 0.094(3) 0.079(6) Uani 0.3 1 d . . P D 2
C6 C 0.939(13) 0.488(4) 0.150(4) 0.088(7) Uani 0.3 1 d . . P D 2
I2A I 1.4949(18) 0.3634(5) 0.6195(6) 0.084(3) Uani 0.1 1 d . U P A 2
I1B I 1.3525(13) 0.4310(4) 0.2755(4) 0.133(2) Uani 0.3 1 d . U P D 2
I4B I 0.4581(15) 0.7292(4) 0.0141(5) 0.090(2) Uani 0.3 1 d . U P E 2
F5B F 0.853(8) 0.747(3) 0.149(3) 0.081(7) Uani 0.3 1 d . . P C 2
F6B F 0.601(4) 0.5187(11) 0.0535(11) 0.121(6) Uani 0.51 1 d . . P D 2
F7B F 0.958(4) 0.3994(10) 0.1411(13) 0.119(7) Uani 0.51 1 d . . P D 2

loop_
_atom_site_aniso_label
_atom_site_aniso_U_11
_atom_site_aniso_U_22
_atom_site_aniso_U_33
_atom_site_aniso_U_23
_atom_site_aniso_U_13
_atom_site_aniso_U_12
C1A 0.071(6) 0.048(4) 0.096(6) -0.008(4) -0.037(5) 0.004(4)
F2A 0.222(10) 0.067(4) 0.166(7) -0.050(4) -0.120(7) 0.049(5)
F3A 0.254(12) 0.083(5) 0.200(9) -0.050(5) -0.175(9) 0.036(6)
C2A 0.113(8) 0.056(5) 0.116(8) -0.029(5) -0.056(7) 0.016(5)
C3A 0.120(9) 0.078(7) 0.123(9) -0.029(6) -0.080(8) 0.009(6)
C1B 0.070(5) 0.051(4) 0.100(6) 0.000(4) -0.039(5) 0.003(4)
C2B 0.100(7) 0.061(5) 0.110(8) -0.022(5) -0.045(6) 0.008(5)
C3B 0.087(6) 0.057(4) 0.094(6) -0.018(4) -0.014(5) 0.009(4)
C4B 0.069(6) 0.051(4) 0.106(7) -0.002(4) -0.037(5) 0.012(4)
C5B 0.076(11) 0.052(6) 0.116(11) -0.016(5) -0.047(9) 0.005(5)
C6B 0.089(12) 0.032(5) 0.137(13) -0.014(7) -0.058(11) 0.007(5)
C1C 0.057(4) 0.047(4) 0.074(4) -0.009(3) -0.024(3) 0.018(3)
C2C 0.060(4) 0.035(3) 0.070(4) -0.008(3) -0.025(3) 0.015(3)
C3C 0.066(5) 0.034(3) 0.076(4) -0.010(3) -0.029(3) 0.012(3)
C4C 0.070(5) 0.043(4) 0.078(5) -0.017(4) -0.024(4) 0.015(4)
C5C 0.072(5) 0.048(4) 0.076(5) -0.017(4) -0.027(4) 0.024(3)
C6C 0.069(5) 0.049(4) 0.078(5) -0.013(4) -0.024(4) 0.024(3)
C7C 0.074(6) 0.064(5) 0.073(5) -0.012(4) -0.021(4) 0.029(4)
C8C 0.073(6) 0.068(5) 0.083(6) -0.002(4) -0.015(5) 0.026(4)
C9C 0.056(5) 0.058(5) 0.089(5) 0.005(4) -0.016(4) 0.020(3)
C10C 0.051(4) 0.043(4) 0.083(5) 0.004(3) -0.023(3) 0.022(3)
C11C 0.046(4) 0.047(4) 0.084(5) 0.008(3) -0.022(3) 0.012(3)
C12C 0.062(5) 0.063(5) 0.087(6) 0.006(4) -0.006(5) 0.014(4)
C13C 0.053(5) 0.048(4) 0.097(6) 0.013(4) -0.013(4) 0.010(4)
C14C 0.051(4) 0.041(4) 0.094(5) 0.006(3) -0.021(4) 0.017(3)
C15C 0.057(5) 0.037(4) 0.110(6) 0.003(4) -0.019(4) -0.005(3)
C16C 0.058(5) 0.034(3) 0.098(6) -0.004(4) -0.030(4) 0.005(3)
C17C 0.047(4) 0.034(3) 0.081(4) 0.002(3) -0.030(3) 0.010(3)
C18C 0.044(4) 0.034(3) 0.077(4) -0.002(3) -0.022(3) 0.009(3)
C19C 0.039(3) 0.035(3) 0.075(4) -0.006(3) -0.021(3) 0.013(3)
C20C 0.047(4) 0.036(3) 0.079(5) -0.009(3) -0.027(3) 0.009(3)
C21C 0.052(4) 0.026(3) 0.072(5) -0.004(3) -0.024(3) 0.009(3)
C22C 0.046(4) 0.031(3) 0.070(4) -0.002(3) -0.026(3) 0.011(3)
C23C 0.055(4) 0.023(3) 0.072(5) -0.003(3) -0.028(4) 0.008(3)
C24C 0.054(4) 0.036(3) 0.083(5) -0.012(3) -0.026(3) 0.006(3)
I1A 0.0844(7) 0.0492(6) 0.1143(7) -0.0072(5) -0.0506(5) 0.0041(5)
F1B 0.243(11) 0.105(6) 0.180(8) -0.066(6) -0.132(8) 0.034(6)
F2B 0.26(3) 0.094(10) 0.20(2) -0.083(12) -0.11(2) 0.090(14)
I2B 0.0657(7) 0.0462(6) 0.1077(11) -0.0055(6) -0.0383(7) 0.0052(5)
F3B 0.125(13) 0.073(8) 0.134(12) -0.029(9) -0.066(10) 0.002(9)
I3B 0.0628(14) 0.109(2) 0.1152(16) 0.0432(13) -0.0122(10) 0.0174(11)
F4B 0.124(15) 0.051(7) 0.18(2) -0.042(11) -0.058(13) 0.019(9)
C5 0.070(12) 0.056(7) 0.108(13) -0.016(7) -0.055(10) 0.006(6)
C6 0.090(12) 0.030(8) 0.134(13) -0.009(7) -0.059(11) 0.013(7)
I2A 0.084(5) 0.035(4) 0.119(6) 0.006(4) -0.069(5) 0.005(4)
I1B 0.113(3) 0.103(4) 0.160(5) -0.011(3) -0.086(3) 0.036(3)
I4B 0.088(4) 0.0450(19) 0.122(4) 0.002(2) -0.063(3) 0.0035(18)
F5B 0.086(14) 0.054(8) 0.102(19) -0.022(10) -0.032(13) 0.009(9)
F6B 0.146(14) 0.080(9) 0.151(14) -0.039(10) -0.081(11) -0.017(9)
F7B 0.139(17) 0.034(5) 0.176(19) -0.017(8) -0.062(12) 0.003(7)

_geom_special_details            
;
 All esds (except the esd in the dihedral angle between two l.s. planes)
 are estimated using the full covariance matrix.  The cell esds are taken
 into account individually in the estimation of esds in distances, angles
 and torsion angles; correlations between esds in cell parameters are only
 used when they are defined by crystal symmetry.  An approximate (isotropic)
 treatment of cell esds is used for estimating esds involving l.s. planes.
;
loop_
_geom_bond_atom_site_label_1
_geom_bond_atom_site_label_2
_geom_bond_distance
_geom_bond_site_symmetry_2
_geom_bond_publ_flag
C1A C2A 1.364(14) . ?
C1A C3A 1.347(15) 2_766 ?
C1A I1A 2.104(9) . ?
C1A I2A 2.078(11) . ?
F2A C2A 1.344(12) . ?
F3A C3A 1.348(12) . ?
C2A C3A 1.373(15) . ?
C1B C2B 1.395(14) . ?
C1B C6B 1.38(2) . ?
C1B I2B 2.078(9) . ?
C1B C6 1.19(6) . ?
C1B I1B 2.060(10) . ?
C2B C3B 1.365(14) . ?
C2B F1B 1.317(13) . ?
C3B C4B 1.370(15) . ?
C3B F2B 1.28(2) . ?
C3B F5B 1.42(4) . ?
C4B C5B 1.42(2) . ?
C4B I3B 2.098(9) . ?
C4B C5 1.11(5) . ?
C4B I4B 2.048(11) . ?
C5B C6B 1.36(3) . ?
C5B F3B 1.43(2) . ?
C5B C5 0.63(5) . ?
C6B F4B 1.43(2) . ?
C6B C6 0.57(8) . ?
C1C C2C 1.400(13) . ?
C1C C6C 1.416(13) . ?
C1C C10C 1.421(13) . ?
C2C C3C 1.401(12) . ?
C2C C19C 1.439(11) . ?
C3C C4C 1.450(12) . ?
C3C C24C 1.418(13) . ?
C4C H4C 0.9300 . ?
C4C C5C 1.341(13) . ?
C5C H5C 0.9300 . ?
C5C C6C 1.425(14) . ?
C6C C7C 1.461(15) . ?
C7C H7C 0.9300 . ?
C7C C8C 1.345(16) . ?
C8C H8C 0.9300 . ?
C8C C9C 1.402(16) . ?
C9C C10C 1.421(14) . ?
C9C C12C 1.375(15) . ?
C10C C11C 1.425(13) . ?
C11C C14C 1.417(13) . ?
C11C C18C 1.423(13) . ?
C12C H12C 0.9300 . ?
C12C C13C 1.362(15) . ?
C13C H13C 0.9300 . ?
C13C C14C 1.417(14) . ?
C14C C15C 1.415(14) . ?
C15C H15C 0.9300 . ?
C15C C16C 1.394(14) . ?
C16C H16C 0.9300 . ?
C16C C17C 1.415(12) . ?
C17C C18C 1.416(12) . ?
C17C C20C 1.399(12) . ?
C18C C19C 1.420(11) . ?
C19C C22C 1.401(12) . ?
C20C H20C 0.9300 . ?
C20C C21C 1.372(11) . ?
C21C C22C 1.416(11) . ?
C21C C23C 1.472(12) 2_556 ?
C22C C23C 1.442(11) . ?
C23C C24C 1.391(11) . ?
C24C H24C 0.9300 . ?
C5 C6 1.59(6) . ?
C5 F6B 1.33(4) . ?
C6 F7B 1.42(5) . ?

loop_
_geom_angle_atom_site_label_1
_geom_angle_atom_site_label_2
_geom_angle_atom_site_label_3
_geom_angle
_geom_angle_site_symmetry_1
_geom_angle_site_symmetry_3
_geom_angle_publ_flag
C2A C1A I1A 120.1(7) . . ?
C2A C1A I2A 135.7(8) . . ?
C3A C1A C2A 117.6(9) 2_766 . ?
C3A C1A I1A 122.3(7) 2_766 . ?
C3A C1A I2A 106.2(7) 2_766 . ?
C1A C2A C3A 119.6(9) . . ?
F2A C2A C1A 120.0(9) . . ?
F2A C2A C3A 120.3(10) . . ?
C1A C3A F3A 121.8(10) 2_766 . ?
C1A C3A C2A 122.9(10) 2_766 . ?
F3A C3A C2A 115.4(10) . . ?
C2B C1B I2B 125.5(7) . . ?
C2B C1B I1B 110.0(8) . . ?
C6B C1B C2B 118.2(11) . . ?
C6B C1B I2B 115.7(10) . . ?
C6B C1B I1B 131.8(10) . . ?
C6 C1B C2B 111(2) . . ?
C6 C1B C6B 24(4) . . ?
C6 C1B I1B 132(3) . . ?
C3B C2B C1B 121.3(10) . . ?
F1B C2B C1B 118.4(9) . . ?
F1B C2B C3B 120.2(10) . . ?
C2B C3B C4B 121.2(9) . . ?
C2B C3B F5B 112(2) . . ?
C4B C3B F5B 126(2) . . ?
F2B C3B C2B 124.4(15) . . ?
F2B C3B C4B 114.3(14) . . ?
C3B C4B C5B 116.8(10) . . ?
C3B C4B I3B 125.4(7) . . ?
C3B C4B I4B 119.5(7) . . ?
C5B C4B I3B 116.7(10) . . ?
C5B C4B I4B 123.2(10) . . ?
C5 C4B C3B 117(2) . . ?
C5 C4B C5B 25(3) . . ?
C5 C4B I4B 120(2) . . ?
C4B C5B F3B 124.5(15) . . ?
C6B C5B C4B 121.5(17) . . ?
C6B C5B F3B 113.6(15) . . ?
C5 C5B C4B 48(6) . . ?
C5 C5B C6B 109(6) . . ?
C1B C6B F4B 121.6(18) . . ?
C5B C6B C1B 120.0(16) . . ?
C5B C6B F4B 117.6(18) . . ?
C6 C6B C1B 59(8) . . ?
C6 C6B C5B 92(7) . . ?
C2C C1C C6C 120.9(9) . . ?
C2C C1C C10C 120.2(8) . . ?
C6C C1C C10C 118.9(9) . . ?
C1C C2C C3C 119.8(8) . . ?
C1C C2C C19C 121.7(8) . . ?
C3C C2C C19C 118.5(8) . . ?
C2C C3C C4C 119.4(9) . . ?
C2C C3C C24C 120.0(8) . . ?
C24C C3C C4C 120.6(8) . . ?
C3C C4C H4C 120.3 . . ?
C5C C4C C3C 119.5(9) . . ?
C5C C4C H4C 120.3 . . ?
C4C C5C H5C 118.7 . . ?
C4C C5C C6C 122.6(9) . . ?
C6C C5C H5C 118.7 . . ?
C1C C6C C5C 117.8(9) . . ?
C1C C6C C7C 118.8(10) . . ?
C5C C6C C7C 123.4(9) . . ?
C6C C7C H7C 120.0 . . ?
C8C C7C C6C 120.1(10) . . ?
C8C C7C H7C 120.0 . . ?
C7C C8C H8C 118.6 . . ?
C7C C8C C9C 122.8(11) . . ?
C9C C8C H8C 118.6 . . ?
C8C C9C C10C 118.4(10) . . ?
C12C C9C C8C 122.4(11) . . ?
C12C C9C C10C 119.3(11) . . ?
C1C C10C C11C 119.3(9) . . ?
C9C C10C C1C 121.0(9) . . ?
C9C C10C C11C 119.7(9) . . ?
C14C C11C C10C 119.4(9) . . ?
C14C C11C C18C 120.6(9) . . ?
C18C C11C C10C 120.0(8) . . ?
C9C C12C H12C 119.1 . . ?
C13C C12C C9C 121.9(10) . . ?
C13C C12C H12C 119.1 . . ?
C12C C13C H13C 119.3 . . ?
C12C C13C C14C 121.3(9) . . ?
C14C C13C H13C 119.3 . . ?
C13C C14C C11C 118.3(10) . . ?
C15C C14C C11C 117.8(9) . . ?
C15C C14C C13C 123.8(9) . . ?
C14C C15C H15C 118.6 . . ?
C16C C15C C14C 122.8(8) . . ?
C16C C15C H15C 118.6 . . ?
C15C C16C H16C 120.6 . . ?
C15C C16C C17C 118.8(9) . . ?
C17C C16C H16C 120.6 . . ?
C16C C17C C18C 120.4(9) . . ?
C20C C17C C16C 122.1(8) . . ?
C20C C17C C18C 117.4(7) . . ?
C17C C18C C11C 119.5(8) . . ?
C17C C18C C19C 119.2(8) . . ?
C19C C18C C11C 121.2(8) . . ?
C18C C19C C2C 117.5(8) . . ?
C22C C19C C2C 121.4(7) . . ?
C22C C19C C18C 121.1(7) . . ?
C17C C20C H20C 117.7 . . ?
C21C C20C C17C 124.5(8) . . ?
C21C C20C H20C 117.7 . . ?
C20C C21C C22C 118.2(8) . . ?
C20C C21C C23C 122.0(7) . 2_556 ?
C22C C21C C23C 119.8(7) . 2_556 ?
C19C C22C C21C 119.5(7) . . ?
C19C C22C C23C 119.4(7) . . ?
C21C C22C C23C 121.1(8) . . ?
C22C C23C C21C 119.0(7) . 2_556 ?
C24C C23C C21C 122.3(7) . 2_556 ?
C24C C23C C22C 118.7(8) . . ?
C3C C24C H24C 119.0 . . ?
C23C C24C C3C 122.1(8) . . ?
C23C C24C H24C 119.0 . . ?
C4B C5 C6 119(4) . . ?
C4B C5 F6B 130(4) . . ?
C5B C5 C4B 107(8) . . ?
C5B C5 C6 70(5) . . ?
C5B C5 F6B 80(5) . . ?
F6B C5 C6 110(4) . . ?
C1B C6 C5 124(4) . . ?
C1B C6 F7B 120(4) . . ?
C6B C6 C1B 97(10) . . ?
C6B C6 C5 89(7) . . ?
C6B C6 F7B 68(7) . . ?
F7B C6 C5 114(4) . . ?

loop_
_geom_torsion_atom_site_label_1
_geom_torsion_atom_site_label_2
_geom_torsion_atom_site_label_3
_geom_torsion_atom_site_label_4
_geom_torsion
_geom_torsion_site_symmetry_1
_geom_torsion_site_symmetry_2
_geom_torsion_site_symmetry_3
_geom_torsion_site_symmetry_4
_geom_torsion_publ_flag
C1A C2A C3A C1A -1(3) . . . 2_766 ?
C1A C2A C3A F3A 178.1(14) . . . . ?
F2A C2A C3A C1A -178.3(14) . . . 2_766 ?
F2A C2A C3A F3A 0(2) . . . . ?
C3A C1A C2A F2A 178.3(14) 2_766 . . . ?
C3A C1A C2A C3A 1(2) 2_766 . . . ?
C1B C2B C3B C4B -2(2) . . . . ?
C1B C2B C3B F2B 174(2) . . . . ?
C1B C2B C3B F5B -174(2) . . . . ?
C1B C6B C6 C5 125(5) . . . . ?
C1B C6B C6 F7B -119(3) . . . . ?
C2B C1B C6B C5B -6(3) . . . . ?
C2B C1B C6B F4B 163.7(19) . . . . ?
C2B C1B C6B C6 -78(8) . . . . ?
C2B C1B C6 C6B 113(7) . . . . ?
C2B C1B C6 C5 19(7) . . . . ?
C2B C1B C6 F7B -178(4) . . . . ?
C2B C3B C4B C5B -7(2) . . . . ?
C2B C3B C4B I3B -174.7(10) . . . . ?
C2B C3B C4B C5 21(4) . . . . ?
C2B C3B C4B I4B -179.4(10) . . . . ?
C3B C4B C5B C6B 10(3) . . . . ?
C3B C4B C5B F3B -163.1(18) . . . . ?
C3B C4B C5B C5 98(6) . . . . ?
C3B C4B C5 C5B -95(7) . . . . ?
C3B C4B C5 C6 -19(6) . . . . ?
C3B C4B C5 F6B 174(4) . . . . ?
C4B C5B C6B C1B -3(4) . . . . ?
C4B C5B C6B F4B -173(2) . . . . ?
C4B C5B C6B C6 51(9) . . . . ?
C4B C5B C5 C6 -115(5) . . . . ?
C4B C5B C5 F6B 129(5) . . . . ?
C4B C5 C6 C1B -1(9) . . . . ?
C4B C5 C6 C6B -99(9) . . . . ?
C4B C5 C6 F7B -165(5) . . . . ?
C5B C4B C5 C6 76(6) . . . . ?
C5B C4B C5 F6B -91(9) . . . . ?
C5B C6B C6 C1B -124(3) . . . . ?
C5B C6B C6 C5 0(4) . . . . ?
C5B C6B C6 F7B 116(2) . . . . ?
C5B C5 C6 C1B 97(8) . . . . ?
C5B C5 C6 C6B -1(9) . . . . ?
C5B C5 C6 F7B -66(7) . . . . ?
C6B C1B C2B C3B 8(2) . . . . ?
C6B C1B C2B F1B -176.0(18) . . . . ?
C6B C1B C6 C5 -94(10) . . . . ?
C6B C1B C6 F7B 69(7) . . . . ?
C6B C5B C5 C4B 116(4) . . . . ?
C6B C5B C5 C6 0(4) . . . . ?
C6B C5B C5 F6B -115(3) . . . . ?
C1C C2C C3C C4C -1.2(11) . . . . ?
C1C C2C C3C C24C 178.9(7) . . . . ?
C1C C2C C19C C18C 1.6(10) . . . . ?
C1C C2C C19C C22C -178.2(6) . . . . ?
C1C C6C C7C C8C -1.3(12) . . . . ?
C1C C10C C11C C14C -178.7(6) . . . . ?
C1C C10C C11C C18C 2.0(10) . . . . ?
C2C C1C C6C C5C 0.1(11) . . . . ?
C2C C1C C6C C7C -178.3(7) . . . . ?
C2C C1C C10C C9C 179.7(7) . . . . ?
C2C C1C C10C C11C -1.0(10) . . . . ?
C2C C3C C4C C5C 1.6(11) . . . . ?
C2C C3C C24C C23C -1.4(11) . . . . ?
C2C C19C C22C C21C -179.0(6) . . . . ?
C2C C19C C22C C23C -0.1(9) . . . . ?
C3C C2C C19C C18C -179.7(6) . . . . ?
C3C C2C C19C C22C 0.5(10) . . . . ?
C3C C4C C5C C6C -1.2(12) . . . . ?
C4C C3C C24C C23C 178.8(7) . . . . ?
C4C C5C C6C C1C 0.3(12) . . . . ?
C4C C5C C6C C7C 178.6(8) . . . . ?
C5C C6C C7C C8C -179.5(8) . . . . ?
C6C C1C C2C C3C 0.4(11) . . . . ?
C6C C1C C2C C19C 179.1(7) . . . . ?
C6C C1C C10C C9C -0.2(11) . . . . ?
C6C C1C C10C C11C 179.1(7) . . . . ?
C6C C7C C8C C9C -0.6(13) . . . . ?
C7C C8C C9C C10C 2.0(13) . . . . ?
C7C C8C C9C C12C -176.3(8) . . . . ?
C8C C9C C10C C1C -1.5(11) . . . . ?
C8C C9C C10C C11C 179.1(7) . . . . ?
C8C C9C C12C C13C -179.0(8) . . . . ?
C9C C10C C11C C14C 0.7(10) . . . . ?
C9C C10C C11C C18C -178.7(6) . . . . ?
C9C C12C C13C C14C -1.1(13) . . . . ?
C10C C1C C2C C3C -179.5(7) . . . . ?
C10C C1C C2C C19C -0.8(11) . . . . ?
C10C C1C C6C C5C 180.0(7) . . . . ?
C10C C1C C6C C7C 1.6(11) . . . . ?
C10C C9C C12C C13C 2.8(13) . . . . ?
C10C C11C C14C C13C 1.0(10) . . . . ?
C10C C11C C14C C15C 178.8(7) . . . . ?
C10C C11C C18C C17C 179.9(6) . . . . ?
C10C C11C C18C C19C -1.2(10) . . . . ?
C11C C14C C15C C16C 2.4(12) . . . . ?
C11C C18C C19C C2C -0.6(9) . . . . ?
C11C C18C C19C C22C 179.2(6) . . . . ?
C12C C9C C10C C1C 176.8(7) . . . . ?
C12C C9C C10C C11C -2.6(11) . . . . ?
C12C C13C C14C C11C -0.9(11) . . . . ?
C12C C13C C14C C15C -178.5(8) . . . . ?
C13C C14C C15C C16C -179.9(7) . . . . ?
C14C C11C C18C C17C 0.5(10) . . . . ?
C14C C11C C18C C19C 179.4(6) . . . . ?
C14C C15C C16C C17C -1.6(12) . . . . ?
C15C C16C C17C C18C 0.1(11) . . . . ?
C15C C16C C17C C20C -179.4(7) . . . . ?
C16C C17C C18C C11C 0.3(10) . . . . ?
C16C C17C C18C C19C -178.6(6) . . . . ?
C16C C17C C20C C21C -179.9(7) . . . . ?
C17C C18C C19C C2C 178.4(6) . . . . ?
C17C C18C C19C C22C -1.9(10) . . . . ?
C17C C20C C21C C22C -1.2(10) . . . . ?
C17C C20C C21C C23C 177.8(6) . . . 2_556 ?
C18C C11C C14C C13C -179.7(7) . . . . ?
C18C C11C C14C C15C -1.8(11) . . . . ?
C18C C17C C20C C21C 0.6(10) . . . . ?
C18C C19C C22C C21C 1.3(10) . . . . ?
C18C C19C C22C C23C -179.9(6) . . . . ?
C19C C2C C3C C4C -180.0(6) . . . . ?
C19C C2C C3C C24C 0.2(10) . . . . ?
C19C C22C C23C C21C 178.8(6) . . . 2_556 ?
C19C C22C C23C C24C -1.0(9) . . . . ?
C20C C17C C18C C11C 179.9(6) . . . . ?
C20C C17C C18C C19C 0.9(9) . . . . ?
C20C C21C C22C C19C 0.3(9) . . . . ?
C20C C21C C22C C23C -178.6(6) . . . . ?
C21C C22C C23C C21C -2.4(10) . . . 2_556 ?
C21C C22C C23C C24C 177.8(6) . . . . ?
C21C C23C C24C C3C -178.0(6) 2_556 . . . ?
C22C C23C C24C C3C 1.8(10) . . . . ?
C23C C21C C22C C19C -178.8(6) 2_556 . . . ?
C23C C21C C22C C23C 2.4(10) 2_556 . . . ?
C24C C3C C4C C5C -178.5(7) . . . . ?
I1A C1A C2A F2A -4.8(19) . . . . ?
I1A C1A C2A C3A 177.5(11) . . . . ?
F1B C2B C3B C4B -177.3(13) . . . . ?
F1B C2B C3B F2B -2(3) . . . . ?
F2B C3B C4B C5B 177(2) . . . . ?
F2B C3B C4B I3B 9(2) . . . . ?
I2B C1B C2B C3B 179.3(10) . . . . ?
I2B C1B C2B F1B -4.8(19) . . . . ?
I2B C1B C6B C5B -177.6(18) . . . . ?
I2B C1B C6B F4B -8(3) . . . . ?
F3B C5B C6B C1B 170(2) . . . . ?
F3B C5B C6B F4B 1(3) . . . . ?
I3B C4B C5B C6B 178.3(18) . . . . ?
I3B C4B C5B F3B 6(3) . . . . ?
C5 C4B C5B C6B -88(7) . . . . ?
C5 C5B C6B C1B -55(7) . . . . ?
C5 C5B C6B C6 -1(11) . . . . ?
C6 C1B C2B C3B -17(4) . . . . ?
C6 C1B C6B C5B 72(7) . . . . ?
I2A C1A C2A F2A 9(2) . . . . ?
I2A C1A C2A C3A -169.2(12) . . . . ?
I1B C1B C2B C3B -171.2(11) . . . . ?
I1B C1B C6B C5B 173.6(16) . . . . ?
I1B C1B C6B C6 101(7) . . . . ?
I1B C1B C6 C6B -101(8) . . . . ?
I1B C1B C6 C5 166(3) . . . . ?
I1B C1B C6 F7B -32(8) . . . . ?
I4B C4B C5B C6B -178.4(18) . . . . ?
I4B C4B C5B C5 -90(7) . . . . ?
I4B C4B C5 C5B 105(6) . . . . ?
I4B C4B C5 C6 -179(4) . . . . ?
I4B C4B C5 F6B 14(8) . . . . ?
F5B C3B C4B C5B 164(3) . . . . ?
F5B C3B C4B C5 -168(4) . . . . ?
F5B C3B C4B I4B -8(3) . . . . ?
F6B C5 C6 C1B 168(6) . . . . ?
F6B C5 C6 C6B 70(10) . . . . ?
F6B C5 C6 F7B 4(7) . . . . ?

_shelx_res_file                  
;
TITL 2021ncs0398_ljm1a_a.res in P-1
    2021ncs0398_ljm1a.res
    created by SHELXL-2018/3 at 19:38:36 on 29-Apr-2023
REM Old TITL 2021NCS0398_LJM1a in P-1
REM SHELXT solution in P-1: R1 0.429, Rweak 0.030, Alpha 0.109
REM <I/s> 0.000 for 0 systematic absences, Orientation as input
REM Formula found by SHELXT: C39 I3
CELL 0.6889 5.1812 15.4603 17.4682 72.718 87.214 81.882
ZERR 1 0.0002 0.0005 0.0006 0.003 0.003 0.003
LATT 1
SFAC C H F I
DISP C 0.0019 0.0015 10.8482
DISP F 0.0124 0.0097 47.6614
DISP H 0 0 0.6228
DISP I -0.7738 1.7195 7158.97
UNIT 66 20 12 6
DELU F4B C6B C1A I1A C1A I2A C1B I1B C1B I2B
DELU C4B I3B C4B I4B
RIGU

L.S. 5 0 0
PLAN  1
TEMP 100
CONF
FREE C6B C5
FREE C5B F6B
FREE F7B C6B
FREE C6 C5B
BOND
list 6
MORE -1
BOND $H
fmap 2 53
acta
REM <olex2.extras>
REM <HklSrc "%.\\2021NCS0398_LJM1a.hkl">
REM </olex2.extras>

WGHT    0.070000    4.852200
FVAR       0.24154
C1A   1    1.179929    0.431840    0.546604    11.00000    0.07100    0.04808 =
         0.09611   -0.00810   -0.03708    0.00409
F2A   3    1.093940    0.335127    0.472553    11.00000    0.22221    0.06686 =
         0.16589   -0.05013   -0.12049    0.04879
F3A   3    0.753668    0.463961    0.383914    11.00000    0.25356    0.08278 =
         0.20036   -0.04982   -0.17483    0.03607
C2A   1    1.046462    0.416217    0.487671    11.00000    0.11262    0.05563 =
         0.11599   -0.02864   -0.05582    0.01649
C3A   1    0.870374    0.484831    0.442223    11.00000    0.11998    0.07812 =
         0.12282   -0.02877   -0.08014    0.00923
C1B   1    1.107648    0.507784    0.183419    11.00000    0.06971    0.05126 =
         0.10039   -0.00003   -0.03874    0.00287
C2B   1    1.048857    0.596969    0.188032    11.00000    0.10002    0.06068 =
         0.10975   -0.02195   -0.04500    0.00819
C3B   1    0.863210    0.657981    0.140317    11.00000    0.08659    0.05652 =
         0.09408   -0.01812   -0.01430    0.00917
C4B   1    0.731997    0.634480    0.084826    11.00000    0.06876    0.05091 =
         0.10593   -0.00174   -0.03694    0.01170
C5B   1    0.819415    0.547867    0.072849    10.70000    0.07605    0.05170 =
         0.11629   -0.01593   -0.04726    0.00507
C6B   1    0.997670    0.485637    0.122338    10.70000    0.08890    0.03249 =
         0.13674   -0.01381   -0.05819    0.00665
C1C   1   -0.469638    0.010062    0.763696    11.00000    0.05686    0.04694 =
         0.07407   -0.00868   -0.02369    0.01772
C2C   1   -0.316584    0.025010    0.693866    11.00000    0.05950    0.03487 =
         0.07014   -0.00818   -0.02489    0.01501
C3C   1   -0.147897    0.091729    0.677153    11.00000    0.06615    0.03436 =
         0.07554   -0.01019   -0.02899    0.01208
C4C   1   -0.137940    0.145797    0.731785    11.00000    0.07020    0.04288 =
         0.07763   -0.01692   -0.02358    0.01469
AFIX  43
H4C   2   -0.030042    0.191318    0.720673    11.00000   -1.20000
AFIX   0
C5C   1   -0.285533    0.129630    0.798439    11.00000    0.07212    0.04761 =
         0.07560   -0.01731   -0.02698    0.02367
AFIX  43
H5C   2   -0.275125    0.163984    0.833509    11.00000   -1.20000
AFIX   0
C6C   1   -0.457737    0.061902    0.817694    11.00000    0.06925    0.04911 =
         0.07799   -0.01258   -0.02441    0.02445
C7C   1   -0.615591    0.041962    0.890870    11.00000    0.07415    0.06424 =
         0.07334   -0.01173   -0.02094    0.02875
AFIX  43
H7C   2   -0.607482    0.074533    0.927505    11.00000   -1.20000
AFIX   0
C8C   1   -0.772688   -0.023447    0.905350    11.00000    0.07276    0.06759 =
         0.08329   -0.00242   -0.01537    0.02631
AFIX  43
H8C   2   -0.870239   -0.035357    0.952556    11.00000   -1.20000
AFIX   0
C9C   1   -0.795563   -0.074410    0.852294    11.00000    0.05648    0.05806 =
         0.08851    0.00483   -0.01621    0.02045
C10C  1   -0.639818   -0.057937    0.781485    11.00000    0.05092    0.04297 =
         0.08281    0.00399   -0.02343    0.02204
C11C  1   -0.655921   -0.109559    0.726939    11.00000    0.04622    0.04661 =
         0.08361    0.00774   -0.02215    0.01238
C12C  1   -0.967324   -0.137561    0.865409    11.00000    0.06201    0.06285 =
         0.08728    0.00555   -0.00630    0.01381
AFIX  43
H12C  2   -1.074434   -0.146262    0.910610    11.00000   -1.20000
AFIX   0
C13C  1   -0.985103   -0.187739    0.814104    11.00000    0.05334    0.04753 =
         0.09696    0.01256   -0.01302    0.01043
AFIX  43
H13C  2   -1.101661   -0.230531    0.825520    11.00000   -1.20000
AFIX   0
C14C  1   -0.829568   -0.176063    0.743668    11.00000    0.05076    0.04055 =
         0.09372    0.00591   -0.02079    0.01679
C15C  1   -0.843838   -0.224749    0.687363    11.00000    0.05687    0.03712 =
         0.11017    0.00280   -0.01897   -0.00454
AFIX  43
H15C  2   -0.961852   -0.266903    0.696704    11.00000   -1.20000
AFIX   0
C16C  1   -0.688654   -0.212249    0.618511    11.00000    0.05756    0.03435 =
         0.09805   -0.00429   -0.02969    0.00525
AFIX  43
H16C  2   -0.700019   -0.246455    0.583379    11.00000   -1.20000
AFIX   0
C17C  1   -0.513535   -0.146567    0.603057    11.00000    0.04673    0.03360 =
         0.08074    0.00166   -0.03003    0.00982
C18C  1   -0.496402   -0.094771    0.656782    11.00000    0.04408    0.03367 =
         0.07740   -0.00182   -0.02229    0.00917
C19C  1   -0.323175   -0.027876    0.638843    11.00000    0.03940    0.03457 =
         0.07517   -0.00595   -0.02063    0.01304
C20C  1   -0.353295   -0.129495    0.534862    11.00000    0.04714    0.03646 =
         0.07950   -0.00937   -0.02749    0.00936
AFIX  43
H20C  2   -0.365127   -0.162933    0.499134    11.00000   -1.20000
AFIX   0
C21C  1   -0.179879   -0.066822    0.517049    11.00000    0.05232    0.02641 =
         0.07179   -0.00435   -0.02400    0.00907
C22C  1   -0.164053   -0.014256    0.570264    11.00000    0.04629    0.03101 =
         0.07005   -0.00245   -0.02552    0.01147
C23C  1    0.009619    0.054272    0.554313    11.00000    0.05482    0.02257 =
         0.07226   -0.00289   -0.02752    0.00813
C24C  1    0.010703    0.106036    0.607201    11.00000    0.05441    0.03550 =
         0.08264   -0.01186   -0.02583    0.00582
AFIX  43
H24C  2    0.118867    0.151460    0.596335    11.00000   -1.20000
AFIX   0

PART 1
I1A   4    1.439088    0.325827    0.619936    10.90000    0.08436    0.04916 =
         0.11426   -0.00723   -0.05056    0.00407

F1B   3    1.165341    0.619824    0.243149    11.00000    0.24310    0.10508 =
         0.18032   -0.06579   -0.13202    0.03356
F2B   3    0.784563    0.738091    0.146114    10.70000    0.26273    0.09380 =
         0.20402   -0.08312   -0.10839    0.09042
I2B   4    1.387002    0.408190    0.251095    10.70000    0.06566    0.04623 =
         0.10771   -0.00553   -0.03831    0.00516
F3B   3    0.754975    0.521446    0.004879    10.49000    0.12486    0.07347 =
         0.13437   -0.02862   -0.06587    0.00187
I3B   4    0.465102    0.723684    0.001391    10.70000    0.06282    0.10864 =
         0.11517    0.04321   -0.01215    0.01737
F4B   3    1.096638    0.404840    0.100488    10.49000    0.12360    0.05123 =
         0.18438   -0.04185   -0.05816    0.01918
PART 2
C5    1    0.728233    0.560431    0.093625    10.30000    0.06978    0.05610 =
         0.10787   -0.01637   -0.05471    0.00640
C6    1    0.939248    0.488254    0.150006    10.30000    0.09019    0.03017 =
         0.13445   -0.00929   -0.05880    0.01261

I2A   4    1.494944    0.363372    0.619504    10.10000    0.08375    0.03456 =
         0.11903    0.00560   -0.06919    0.00489
I1B   4    1.352536    0.431041    0.275512    10.30000    0.11263    0.10257 =
         0.16030   -0.01061   -0.08626    0.03595
I4B   4    0.458140    0.729247    0.014143    10.30000    0.08806    0.04498 =
         0.12207    0.00177   -0.06325    0.00352
F5B   3    0.853023    0.747088    0.148935    10.30000    0.08591    0.05353 =
         0.10199   -0.02185   -0.03247    0.00890
F6B   3    0.600582    0.518674    0.053518    10.51000    0.14583    0.07954 =
         0.15071   -0.03884   -0.08135   -0.01712
F7B   3    0.957916    0.399357    0.141131    10.51000    0.13885    0.03404 =
         0.17556   -0.01706   -0.06181    0.00319
HKLF 4


REM  2021ncs0398_ljm1a_a.res in P-1
REM wR2 = 0.2070, GooF = S = 1.052, Restrained GooF = 1.009 for all data
REM R1 = 0.0698 for 3602 Fo > 4sig(Fo) and 0.0843 for all 4751 data
REM 451 parameters refined using 443 restraints

END

WGHT      0.0700      4.8564

REM Highest difference peak  1.441,  deepest hole -1.117,  1-sigma level  0.134
Q1    1  -0.7003 -0.2779  0.5648  11.00000  0.05    1.44
;
_shelx_res_checksum              90001
_olex2_submission_special_instructions 'No special instructions were received'
_oxdiff_exptl_absorpt_empirical_details 
;
Empirical correction (ABSPACK) includes:
- Absorption correction using spherical harmonics
- Frame scaling
- B-factor correction
;
_oxdiff_exptl_absorpt_empirical_full_max 2.069
_oxdiff_exptl_absorpt_empirical_full_min 0.409
_exptl_crystal_recrystallization_method 'From the Melt'
####################################################################### 
# 
# This file contains crystal structure data downloaded from the 
# Cambridge Structural Database (CSD) hosted by the Cambridge 
# Crystallographic Data Centre (CCDC).
# 
# Full information about CCDC data access policies and citation 
# guidelines are available at http://www.ccdc.cam.ac.uk/access/V1 
# 
# Audit and citation data items may have been added by the CCDC. 
# Please retain this information to preserve the provenance of 
# this file and to allow appropriate attribution of the data. 
# 
#######################################################################

data_s3_a
_database_code_depnum_ccdc_archive 'CCDC 2240206'
loop_
_audit_author_name
_audit_author_address
'Jogirdas Vainauskas'
;McGill University, University of Birmingham
Canada
;
_audit_update_record             
;
2023-04-25 deposited with the CCDC.	2023-10-09 downloaded from the CCDC.
;
_audit_creation_date             2022-01-20
_audit_creation_method           
;
Olex2 1.3
(compiled 2020.11.12 svn.r5f609507 for OlexSys, GUI svn.r6408)
;
_shelx_SHELXL_version_number     2018/3
_chemical_name_common            ?
_chemical_name_systematic        ?
_chemical_formula_moiety         'C12 F8 I2 N2, 0.5(C16 H10)'
_chemical_formula_sum            'C20 H5 F8 I2 N2'
_chemical_formula_weight         679.06
_chemical_melting_point          ?
loop_
_atom_type_symbol
_atom_type_description
_atom_type_scat_dispersion_real
_atom_type_scat_dispersion_imag
_atom_type_scat_source
C C 0.0181 0.0091 'International Tables Vol C Tables 4.2.6.8 and 6.1.1.4'
H H 0.0000 0.0000 'International Tables Vol C Tables 4.2.6.8 and 6.1.1.4'
F F 0.0727 0.0534 'International Tables Vol C Tables 4.2.6.8 and 6.1.1.4'
I I -0.3257 6.8362 'International Tables Vol C Tables 4.2.6.8 and 6.1.1.4'
N N 0.0311 0.0180 'International Tables Vol C Tables 4.2.6.8 and 6.1.1.4'

_shelx_space_group_comment       
;
The symmetry employed for this shelxl refinement is uniquely defined
by the following loop, which should always be used as a source of
symmetry information in preference to the above space-group names.
They are only intended as comments.
;
_space_group_crystal_system      triclinic
_space_group_IT_number           2
_space_group_name_H-M_alt        'P -1'
_space_group_name_Hall           '-P 1'
loop_
_space_group_symop_operation_xyz
'x, y, z'
'-x, -y, -z'

_cell_length_a                   6.04030(10)
_cell_length_b                   12.6794(3)
_cell_length_c                   13.4013(4)
_cell_angle_alpha                88.433(2)
_cell_angle_beta                 79.590(2)
_cell_angle_gamma                84.594(2)
_cell_volume                     1004.93(4)
_cell_formula_units_Z            2
_cell_measurement_reflns_used    6616
_cell_measurement_temperature    298(2)
_cell_measurement_theta_max      72.40
_cell_measurement_theta_min      3.35
_shelx_estimated_absorpt_T_max   ?
_shelx_estimated_absorpt_T_min   ?
_exptl_absorpt_coefficient_mu    25.381
_exptl_absorpt_correction_T_max  0.7536
_exptl_absorpt_correction_T_min  0.4835
_exptl_absorpt_correction_type   multi-scan
_exptl_absorpt_process_details   
;
SADABS-2016/2 (Bruker,2016/2) was used for absorption correction.
wR2(int) was 0.1839 before and 0.0831 after correction.
The Ratio of minimum to maximum transmission is 0.1781.
The \l/2 correction factor is Not present.
;
_exptl_absorpt_special_details   ?
_exptl_crystal_colour            orange
_exptl_crystal_colour_primary    orange
_exptl_crystal_density_diffrn    2.244
_exptl_crystal_density_meas      ?
_exptl_crystal_density_method    'not measured'
_exptl_crystal_description       lath
_exptl_crystal_F_000             634
_exptl_crystal_size_max          0.31
_exptl_crystal_size_mid          0.16
_exptl_crystal_size_min          0.08
_exptl_transmission_factor_max   ?
_exptl_transmission_factor_min   ?
_diffrn_reflns_av_R_equivalents  0.0502
_diffrn_reflns_av_unetI/netI     0.0414
_diffrn_reflns_Laue_measured_fraction_full 0.990
_diffrn_reflns_Laue_measured_fraction_max 0.988
_diffrn_reflns_limit_h_max       7
_diffrn_reflns_limit_h_min       -7
_diffrn_reflns_limit_k_max       15
_diffrn_reflns_limit_k_min       -14
_diffrn_reflns_limit_l_max       16
_diffrn_reflns_limit_l_min       -16
_diffrn_reflns_number            16872
_diffrn_reflns_point_group_measured_fraction_full 0.990
_diffrn_reflns_point_group_measured_fraction_max 0.988
_diffrn_reflns_theta_full        67.679
_diffrn_reflns_theta_max         72.458
_diffrn_reflns_theta_min         3.353
_diffrn_ambient_temperature      298(2)
_diffrn_detector_area_resol_mean ?
_diffrn_measured_fraction_theta_full 0.990
_diffrn_measured_fraction_theta_max 0.988
_diffrn_measurement_device_type  
'Bruker D8 Venture, Dual, Cu at zero, PHOTON II'
_diffrn_measurement_method       '\f and \w scans'
_diffrn_radiation_type           CuK\a
_diffrn_radiation_wavelength     1.54178
_diffrn_source                   'micro-focus sealed X-ray tube'
_reflns_Friedel_coverage         0.000
_reflns_Friedel_fraction_full    .
_reflns_Friedel_fraction_max     .
_reflns_number_gt                3014
_reflns_number_total             3937
_reflns_special_details          
;
 Reflections were merged by SHELXL according to the crystal
 class for the calculation of statistics and refinement.
 
 _reflns_Friedel_fraction is defined as the number of unique
 Friedel pairs measured divided by the number that would be
 possible theoretically, ignoring centric projections and
 systematic absences.
;
_reflns_threshold_expression     'I > 2\s(I)'
_computing_cell_refinement       'Bruker SAINT'
_computing_data_collection       'Bruker APEX3'
_computing_data_reduction        'Bruker SAINT'
_computing_molecular_graphics    'Olex2 1.3 (Dolomanov et al., 2009)'
_computing_publication_material  'Olex2 1.3 (Dolomanov et al., 2009)'
_computing_structure_refinement  'SHELXL-2018/3 (Sheldrick, 2018)'
_computing_structure_solution    'SHELXT 2014/5 (Sheldrick, 2014)'
_refine_diff_density_max         1.227
_refine_diff_density_min         -1.309
_refine_diff_density_rms         0.112
_refine_ls_extinction_coef       0.0023(5)
_refine_ls_extinction_expression Fc^*^=kFc[1+0.001xFc^2^\l^3^/sin(2\q)]^-1/4^
_refine_ls_extinction_method     'SHELXL-2018/3 (Sheldrick 2018)'
_refine_ls_goodness_of_fit_ref   1.090
_refine_ls_hydrogen_treatment    constr
_refine_ls_matrix_type           full
_refine_ls_number_parameters     290
_refine_ls_number_reflns         3937
_refine_ls_number_restraints     234
_refine_ls_R_factor_all          0.0656
_refine_ls_R_factor_gt           0.0492
_refine_ls_restrained_S_all      1.066
_refine_ls_shift/su_max          0.000
_refine_ls_shift/su_mean         0.000
_refine_ls_structure_factor_coef Fsqd
_refine_ls_weighting_details     
'w=1/[\s^2^(Fo^2^)+(0.0976P)^2^+1.3311P] where P=(Fo^2^+2Fc^2^)/3'
_refine_ls_weighting_scheme      calc
_refine_ls_wR_factor_gt          0.1466
_refine_ls_wR_factor_ref         0.1699
_refine_special_details          ?
_olex2_refinement_description    
;
1. Rigid body (RIGU) restrains
 All non-hydrogen atoms
 with sigma for 1-2 distances of 0.004 and sigma for 1-3 distances of 0.004
2.a Aromatic/amide H refined with riding coordinates:
 C3B(H3B), C4B(H4B), C5B(H5B), C7B(H7B), C8B(H8B)
;
_atom_sites_solution_hydrogens   geom
_atom_sites_solution_primary     ?
_atom_sites_solution_secondary   ?
loop_
_atom_site_label
_atom_site_type_symbol
_atom_site_fract_x
_atom_site_fract_y
_atom_site_fract_z
_atom_site_U_iso_or_equiv
_atom_site_adp_type
_atom_site_occupancy
_atom_site_site_symmetry_order
_atom_site_calc_flag
_atom_site_refinement_flags_posn
_atom_site_refinement_flags_adp
_atom_site_refinement_flags_occupancy
_atom_site_disorder_assembly
_atom_site_disorder_group
I1A I -0.24851(8) 0.69748(4) 0.90983(5) 0.0846(3) Uani 1 1 d . . . . .
I2A I 1.28719(9) 0.04226(4) 0.34433(4) 0.0724(3) Uani 1 1 d . . . . .
N1A N 0.5571(13) 0.3926(5) 0.6667(5) 0.0703(15) Uani 1 1 d . . . . .
F1A F 0.2042(8) 0.5784(4) 0.9619(3) 0.0736(12) Uani 1 1 d . . . . .
N2A N 0.5334(13) 0.3641(6) 0.5883(6) 0.0796(18) Uani 1 1 d . . . . .
F2A F 0.5331(8) 0.4543(4) 0.8534(4) 0.0739(12) Uani 1 1 d . . . . .
F3A F 0.1454(11) 0.4823(4) 0.5764(4) 0.0895(15) Uani 1 1 d . . . . .
F4A F -0.1806(9) 0.6081(4) 0.6846(5) 0.0893(15) Uani 1 1 d . . . . .
F5A F 0.9598(9) 0.2794(4) 0.6712(3) 0.0786(12) Uani 1 1 d . . . . .
F6A F 1.2601(8) 0.1430(4) 0.5625(3) 0.0766(13) Uani 1 1 d . . . . .
F7A F 0.8299(9) 0.1638(5) 0.3012(4) 0.0838(14) Uani 1 1 d . . . . .
F8A F 0.5237(8) 0.2971(5) 0.4095(4) 0.0905(16) Uani 1 1 d . . . . .
C1A C 0.0049(10) 0.5971(5) 0.8253(5) 0.0494(13) Uani 1 1 d . . . . .
C2A C 0.1892(11) 0.5569(5) 0.8639(5) 0.0494(13) Uani 1 1 d . . . . .
C3A C 0.3573(11) 0.4914(5) 0.8097(5) 0.0506(13) Uani 1 1 d . . . . .
C4A C 0.3521(12) 0.4631(5) 0.7114(5) 0.0569(14) Uani 1 1 d . . . . .
C5A C 0.1627(14) 0.5042(5) 0.6716(5) 0.0606(15) Uani 1 1 d . . . . .
C6A C -0.0072(13) 0.5702(5) 0.7279(6) 0.0602(15) Uani 1 1 d . . . . .
C7A C 0.7269(12) 0.2934(5) 0.5438(6) 0.0596(15) Uani 1 1 d . . . . .
C8A C 0.9231(12) 0.2515(5) 0.5803(5) 0.0563(14) Uani 1 1 d . . . . .
C9A C 1.0793(11) 0.1810(5) 0.5234(5) 0.0526(14) Uani 1 1 d . . . . .
C10A C 1.0527(10) 0.1482(5) 0.4305(5) 0.0486(13) Uani 1 1 d . . . . .
C11A C 0.8637(11) 0.1899(6) 0.3921(5) 0.0566(15) Uani 1 1 d . . . . .
C12A C 0.7021(12) 0.2618(6) 0.4489(6) 0.0606(15) Uani 1 1 d . . . . .
C1B C 0.4754(10) 0.0308(4) -0.0417(4) 0.0437(11) Uani 1 1 d . . . . .
C2B C 0.3138(11) 0.0083(5) -0.0983(5) 0.0536(14) Uani 1 1 d . . . . .
C3B C 0.2710(14) 0.0753(6) -0.1796(5) 0.0661(17) Uani 1 1 d . . . . .
H3B H 0.162731 0.059891 -0.217037 0.079 Uiso 1 1 calc R U . . .
C4B C 0.3848(15) 0.1612(6) -0.2038(6) 0.0695(18) Uani 1 1 d . . . . .
H4B H 0.351995 0.205001 -0.256971 0.083 Uiso 1 1 calc R U . . .
C5B C 0.5517(14) 0.1861(6) -0.1504(6) 0.0655(16) Uani 1 1 d . . . . .
H5B H 0.631532 0.244717 -0.169785 0.079 Uiso 1 1 calc R U . . .
C6B C 0.5987(11) 0.1235(5) -0.0687(5) 0.0508(13) Uani 1 1 d . . . . .
C7B C 0.7620(12) 0.1458(5) -0.0104(6) 0.0586(15) Uani 1 1 d . . . . .
H7B H 0.842401 0.204776 -0.027163 0.070 Uiso 1 1 calc R U . . .
C8B C 0.8049(13) 0.0828(6) 0.0699(6) 0.0645(17) Uani 1 1 d . . . . .
H8B H 0.913243 0.099874 0.106567 0.077 Uiso 1 1 calc R U . . .

loop_
_atom_site_aniso_label
_atom_site_aniso_U_11
_atom_site_aniso_U_22
_atom_site_aniso_U_33
_atom_site_aniso_U_23
_atom_site_aniso_U_13
_atom_site_aniso_U_12
I1A 0.0488(3) 0.0543(3) 0.1369(6) -0.0347(3) 0.0229(3) 0.0000(2)
I2A 0.0623(3) 0.0694(4) 0.0745(4) -0.0248(2) 0.0116(2) 0.0108(2)
N1A 0.079(4) 0.066(4) 0.066(3) -0.004(3) -0.013(3) -0.006(3)
F1A 0.076(3) 0.078(3) 0.067(2) -0.032(2) -0.008(2) -0.006(2)
N2A 0.072(4) 0.090(5) 0.076(4) -0.014(3) -0.017(3) 0.004(3)
F2A 0.057(2) 0.065(2) 0.098(3) -0.011(2) -0.015(2) 0.0103(19)
F3A 0.124(4) 0.085(3) 0.059(2) -0.014(2) -0.019(3) 0.001(3)
F4A 0.077(3) 0.083(3) 0.115(4) 0.002(3) -0.041(3) 0.006(3)
F5A 0.081(3) 0.088(3) 0.060(2) -0.026(2) 0.001(2) 0.007(2)
F6A 0.066(3) 0.094(3) 0.067(2) -0.011(2) -0.017(2) 0.024(2)
F7A 0.069(3) 0.120(4) 0.066(3) -0.019(3) -0.019(2) -0.005(3)
F8A 0.050(2) 0.114(4) 0.103(4) 0.007(3) -0.018(2) 0.020(3)
C1A 0.035(3) 0.039(3) 0.069(3) -0.018(2) 0.007(2) -0.001(2)
C2A 0.043(3) 0.038(3) 0.066(3) -0.015(2) -0.005(3) -0.007(2)
C3A 0.043(3) 0.038(3) 0.067(3) -0.009(2) -0.002(3) 0.003(2)
C4A 0.060(4) 0.044(3) 0.059(3) -0.006(3) 0.008(3) -0.004(3)
C5A 0.072(4) 0.049(3) 0.057(3) -0.006(3) 0.000(3) -0.007(3)
C6A 0.057(4) 0.050(3) 0.073(4) -0.004(3) -0.011(3) -0.003(3)
C7A 0.047(3) 0.050(3) 0.073(4) 0.000(3) 0.012(3) 0.002(3)
C8A 0.062(4) 0.054(3) 0.046(3) -0.011(3) 0.007(3) -0.001(3)
C9A 0.045(3) 0.054(3) 0.053(3) -0.006(3) -0.002(2) 0.008(3)
C10A 0.038(3) 0.049(3) 0.053(3) -0.009(2) 0.003(2) 0.005(2)
C11A 0.041(3) 0.070(4) 0.056(3) -0.002(3) -0.002(3) -0.004(3)
C12A 0.043(3) 0.065(4) 0.068(4) 0.003(3) -0.001(3) 0.003(3)
C1B 0.046(3) 0.041(3) 0.038(2) -0.015(2) 0.007(2) 0.006(2)
C2B 0.051(3) 0.058(3) 0.047(3) -0.013(2) 0.004(2) 0.000(3)
C3B 0.071(4) 0.072(4) 0.050(3) -0.010(3) -0.002(3) 0.007(3)
C4B 0.079(5) 0.067(4) 0.056(4) -0.005(3) -0.002(3) 0.010(3)
C5B 0.080(5) 0.049(3) 0.058(4) -0.002(3) 0.012(3) -0.003(3)
C6B 0.049(3) 0.045(3) 0.050(3) -0.013(2) 0.011(2) 0.004(2)
C7B 0.057(4) 0.042(3) 0.073(4) -0.008(3) 0.004(3) -0.013(3)
C8B 0.062(4) 0.062(4) 0.066(4) -0.019(3) 0.002(3) -0.009(3)

_geom_special_details            
;
 All esds (except the esd in the dihedral angle between two l.s. planes)
 are estimated using the full covariance matrix.  The cell esds are taken
 into account individually in the estimation of esds in distances, angles
 and torsion angles; correlations between esds in cell parameters are only
 used when they are defined by crystal symmetry.  An approximate (isotropic)
 treatment of cell esds is used for estimating esds involving l.s. planes.
;
loop_
_geom_bond_atom_site_label_1
_geom_bond_atom_site_label_2
_geom_bond_distance
_geom_bond_site_symmetry_2
_geom_bond_publ_flag
I1A C1A 2.081(6) . ?
I2A C10A 2.068(6) . ?
N1A N2A 1.157(10) . ?
N1A C4A 1.498(10) . ?
F1A C2A 1.369(8) . ?
N2A C7A 1.450(10) . ?
F2A C3A 1.344(8) . ?
F3A C5A 1.338(8) . ?
F4A C6A 1.332(8) . ?
F5A C8A 1.340(8) . ?
F6A C9A 1.339(8) . ?
F7A C11A 1.326(8) . ?
F8A C12A 1.320(8) . ?
C1A C2A 1.361(9) . ?
C1A C6A 1.373(10) . ?
C2A C3A 1.362(9) . ?
C3A C4A 1.382(10) . ?
C4A C5A 1.399(11) . ?
C5A C6A 1.384(11) . ?
C7A C8A 1.414(10) . ?
C7A C12A 1.382(11) . ?
C8A C9A 1.375(9) . ?
C9A C10A 1.365(9) . ?
C10A C11A 1.390(9) . ?
C11A C12A 1.402(10) . ?
C1B C1B 1.405(12) 2_655 ?
C1B C2B 1.393(9) . ?
C1B C6B 1.453(9) . ?
C2B C3B 1.410(10) . ?
C2B C8B 1.423(10) 2_655 ?
C3B H3B 0.9300 . ?
C3B C4B 1.343(12) . ?
C4B H4B 0.9300 . ?
C4B C5B 1.400(12) . ?
C5B H5B 0.9300 . ?
C5B C6B 1.390(10) . ?
C6B C7B 1.416(10) . ?
C7B H7B 0.9300 . ?
C7B C8B 1.371(11) . ?
C8B H8B 0.9300 . ?

loop_
_geom_angle_atom_site_label_1
_geom_angle_atom_site_label_2
_geom_angle_atom_site_label_3
_geom_angle
_geom_angle_site_symmetry_1
_geom_angle_site_symmetry_3
_geom_angle_publ_flag
N2A N1A C4A 108.8(7) . . ?
N1A N2A C7A 110.2(8) . . ?
C2A C1A I1A 121.3(5) . . ?
C2A C1A C6A 117.8(6) . . ?
C6A C1A I1A 120.9(5) . . ?
C1A C2A F1A 119.7(6) . . ?
C1A C2A C3A 122.2(6) . . ?
C3A C2A F1A 118.0(6) . . ?
F2A C3A C2A 118.8(6) . . ?
F2A C3A C4A 119.5(6) . . ?
C2A C3A C4A 121.7(6) . . ?
C3A C4A N1A 112.1(6) . . ?
C3A C4A C5A 116.1(6) . . ?
C5A C4A N1A 131.8(7) . . ?
F3A C5A C4A 120.1(7) . . ?
F3A C5A C6A 118.4(7) . . ?
C4A C5A C6A 121.4(7) . . ?
F4A C6A C1A 121.0(7) . . ?
F4A C6A C5A 118.2(7) . . ?
C1A C6A C5A 120.7(7) . . ?
C8A C7A N2A 132.4(7) . . ?
C12A C7A N2A 110.3(7) . . ?
C12A C7A C8A 117.3(6) . . ?
F5A C8A C7A 120.7(6) . . ?
F5A C8A C9A 118.6(6) . . ?
C9A C8A C7A 120.7(6) . . ?
F6A C9A C8A 118.0(6) . . ?
F6A C9A C10A 120.0(6) . . ?
C10A C9A C8A 122.0(6) . . ?
C9A C10A I2A 122.2(5) . . ?
C9A C10A C11A 118.4(6) . . ?
C11A C10A I2A 119.4(5) . . ?
F7A C11A C10A 121.6(6) . . ?
F7A C11A C12A 117.8(6) . . ?
C10A C11A C12A 120.5(6) . . ?
F8A C12A C7A 121.1(7) . . ?
F8A C12A C11A 117.8(7) . . ?
C7A C12A C11A 121.1(6) . . ?
C1B C1B C6B 117.7(7) 2_655 . ?
C2B C1B C1B 123.5(7) . 2_655 ?
C2B C1B C6B 118.8(6) . . ?
C3B C2B C1B 120.1(7) . . ?
C3B C2B C8B 122.3(7) . 2_655 ?
C8B C2B C1B 117.6(6) 2_655 . ?
C2B C3B H3B 119.6 . . ?
C4B C3B C2B 120.8(8) . . ?
C4B C3B H3B 119.6 . . ?
C3B C4B H4B 119.3 . . ?
C3B C4B C5B 121.3(7) . . ?
C5B C4B H4B 119.3 . . ?
C4B C5B H5B 119.8 . . ?
C6B C5B C4B 120.3(7) . . ?
C6B C5B H5B 119.8 . . ?
C5B C6B C1B 118.7(6) . . ?
C5B C6B C7B 123.0(6) . . ?
C7B C6B C1B 118.3(6) . . ?
C6B C7B H7B 119.1 . . ?
C8B C7B C6B 121.8(6) . . ?
C8B C7B H7B 119.1 . . ?
C2B C8B H8B 119.5 2_655 . ?
C7B C8B C2B 121.1(7) . 2_655 ?
C7B C8B H8B 119.5 . . ?

loop_
_geom_torsion_atom_site_label_1
_geom_torsion_atom_site_label_2
_geom_torsion_atom_site_label_3
_geom_torsion_atom_site_label_4
_geom_torsion
_geom_torsion_site_symmetry_1
_geom_torsion_site_symmetry_2
_geom_torsion_site_symmetry_3
_geom_torsion_site_symmetry_4
_geom_torsion_publ_flag
I1A C1A C2A F1A 3.3(8) . . . . ?
I1A C1A C2A C3A -179.8(5) . . . . ?
I1A C1A C6A F4A 0.4(9) . . . . ?
I1A C1A C6A C5A 179.4(5) . . . . ?
I2A C10A C11A F7A -0.2(9) . . . . ?
I2A C10A C11A C12A 180.0(5) . . . . ?
N1A N2A C7A C8A 3.6(13) . . . . ?
N1A N2A C7A C12A -178.2(7) . . . . ?
N1A C4A C5A F3A -0.7(12) . . . . ?
N1A C4A C5A C6A -179.0(7) . . . . ?
F1A C2A C3A F2A -2.5(9) . . . . ?
F1A C2A C3A C4A 178.1(6) . . . . ?
N2A N1A C4A C3A 173.7(7) . . . . ?
N2A N1A C4A C5A -6.7(12) . . . . ?
N2A C7A C8A F5A -2.6(12) . . . . ?
N2A C7A C8A C9A 177.1(8) . . . . ?
N2A C7A C12A F8A 1.3(10) . . . . ?
N2A C7A C12A C11A -177.6(7) . . . . ?
F2A C3A C4A N1A -0.8(9) . . . . ?
F2A C3A C4A C5A 179.5(6) . . . . ?
F3A C5A C6A F4A 0.4(10) . . . . ?
F3A C5A C6A C1A -178.6(6) . . . . ?
F5A C8A C9A F6A 0.6(10) . . . . ?
F5A C8A C9A C10A 179.5(6) . . . . ?
F6A C9A C10A I2A -1.2(9) . . . . ?
F6A C9A C10A C11A -179.6(6) . . . . ?
F7A C11A C12A F8A 1.6(10) . . . . ?
F7A C11A C12A C7A -179.5(7) . . . . ?
C1A C2A C3A F2A -179.5(6) . . . . ?
C1A C2A C3A C4A 1.0(10) . . . . ?
C2A C1A C6A F4A -178.8(6) . . . . ?
C2A C1A C6A C5A 0.2(10) . . . . ?
C2A C3A C4A N1A 178.7(6) . . . . ?
C2A C3A C4A C5A -1.0(10) . . . . ?
C3A C4A C5A F3A 178.9(6) . . . . ?
C3A C4A C5A C6A 0.6(10) . . . . ?
C4A N1A N2A C7A -178.6(6) . . . . ?
C4A C5A C6A F4A 178.8(6) . . . . ?
C4A C5A C6A C1A -0.2(11) . . . . ?
C6A C1A C2A F1A -177.6(6) . . . . ?
C6A C1A C2A C3A -0.6(9) . . . . ?
C7A C8A C9A F6A -179.1(6) . . . . ?
C7A C8A C9A C10A -0.2(11) . . . . ?
C8A C7A C12A F8A 179.9(7) . . . . ?
C8A C7A C12A C11A 1.0(10) . . . . ?
C8A C9A C10A I2A 179.9(5) . . . . ?
C8A C9A C10A C11A 1.5(10) . . . . ?
C9A C10A C11A F7A 178.2(6) . . . . ?
C9A C10A C11A C12A -1.6(10) . . . . ?
C10A C11A C12A F8A -178.6(7) . . . . ?
C10A C11A C12A C7A 0.3(11) . . . . ?
C12A C7A C8A F5A 179.3(6) . . . . ?
C12A C7A C8A C9A -1.1(10) . . . . ?
C1B C1B C2B C3B 178.7(7) 2_655 . . . ?
C1B C1B C2B C8B -0.7(10) 2_655 . . 2_655 ?
C1B C1B C6B C5B -179.6(6) 2_655 . . . ?
C1B C1B C6B C7B 0.6(9) 2_655 . . . ?
C1B C2B C3B C4B 0.1(10) . . . . ?
C1B C6B C7B C8B -0.2(10) . . . . ?
C2B C1B C6B C5B -0.3(8) . . . . ?
C2B C1B C6B C7B 179.8(6) . . . . ?
C2B C3B C4B C5B 1.1(12) . . . . ?
C3B C4B C5B C6B -2.0(11) . . . . ?
C4B C5B C6B C1B 1.5(9) . . . . ?
C4B C5B C6B C7B -178.6(7) . . . . ?
C5B C6B C7B C8B 179.9(7) . . . . ?
C6B C1B C2B C3B -0.5(8) . . . . ?
C6B C1B C2B C8B -179.8(5) . . . 2_655 ?
C6B C7B C8B C2B 0.1(11) . . . 2_655 ?
C8B C2B C3B C4B 179.4(7) 2_655 . . . ?

_shelx_res_file                  
;
TITL s3_a.res in P-1
    s3_a.res
    created by SHELXL-2018/3 at 16:15:44 on 30-Aug-2021
REM Old TITL s3 in P-1
REM SHELXT solution in P-1
REM R1 0.302, Rweak 0.007, Alpha 0.091, Orientation as input
REM Formula found by SHELXT: C21 F8 I2 N
CELL 1.54178 6.0403 12.6794 13.4013 88.433 79.59 84.594
ZERR 2 0.0001 0.0003 0.0004 0.002 0.002 0.002
LATT 1
SFAC C H F I N
UNIT 40 10 16 4 4
RIGU
L.S. 22
PLAN  20
TEMP 0
CONF
BOND $H
LIST 6
MORE -1
fmap 2
acta
REM <olex2.extras>
REM <HklSrc "%.\\s1_a.hkl">
REM </olex2.extras>
WGHT    0.097600    1.331100
EXTI    0.002297
FVAR       0.69802
I1A   4   -0.248506    0.697476    0.909835    11.00000    0.04880    0.05430 =
         0.13689   -0.03465    0.02288    0.00004
I2A   4    1.287192    0.042257    0.344327    11.00000    0.06231    0.06942 =
         0.07449   -0.02483    0.01161    0.01080
N1A   5    0.557088    0.392599    0.666666    11.00000    0.07877    0.06646 =
         0.06589   -0.00437   -0.01279   -0.00636
F1A   3    0.204205    0.578444    0.961894    11.00000    0.07561    0.07816 =
         0.06685   -0.03230   -0.00829   -0.00565
N2A   5    0.533448    0.364081    0.588273    11.00000    0.07215    0.09031 =
         0.07610   -0.01404   -0.01655    0.00388
F2A   3    0.533095    0.454343    0.853365    11.00000    0.05672    0.06529 =
         0.09766   -0.01081   -0.01497    0.01029
F3A   3    0.145389    0.482303    0.576419    11.00000    0.12392    0.08538 =
         0.05913   -0.01438   -0.01939    0.00115
F4A   3   -0.180605    0.608110    0.684621    11.00000    0.07652    0.08306 =
         0.11467    0.00247   -0.04119    0.00623
F5A   3    0.959830    0.279446    0.671198    11.00000    0.08089    0.08801 =
         0.06043   -0.02571    0.00074    0.00719
F6A   3    1.260057    0.142979    0.562524    11.00000    0.06623    0.09360 =
         0.06672   -0.01142   -0.01747    0.02420
F7A   3    0.829916    0.163765    0.301219    11.00000    0.06852    0.11995 =
         0.06567   -0.01886   -0.01901   -0.00474
F8A   3    0.523742    0.297068    0.409458    11.00000    0.04973    0.11424 =
         0.10303    0.00733   -0.01757    0.02045
C1A   1    0.004854    0.597067    0.825273    11.00000    0.03456    0.03908 =
         0.06897   -0.01809    0.00730   -0.00119
C2A   1    0.189197    0.556943    0.863870    11.00000    0.04280    0.03841 =
         0.06650   -0.01550   -0.00487   -0.00695
C3A   1    0.357255    0.491441    0.809748    11.00000    0.04336    0.03795 =
         0.06659   -0.00886   -0.00218    0.00326
C4A   1    0.352070    0.463094    0.711426    11.00000    0.06016    0.04413 =
         0.05947   -0.00556    0.00797   -0.00428
C5A   1    0.162711    0.504243    0.671620    11.00000    0.07215    0.04940 =
         0.05664   -0.00573   -0.00042   -0.00702
C6A   1   -0.007221    0.570233    0.727922    11.00000    0.05713    0.04968 =
         0.07324   -0.00384   -0.01097   -0.00275
C7A   1    0.726884    0.293372    0.543849    11.00000    0.04671    0.04974 =
         0.07250    0.00029    0.01221    0.00215
C8A   1    0.923062    0.251532    0.580296    11.00000    0.06207    0.05439 =
         0.04584   -0.01083    0.00696   -0.00094
C9A   1    1.079339    0.180959    0.523402    11.00000    0.04520    0.05447 =
         0.05321   -0.00612   -0.00165    0.00823
C10A  1    1.052685    0.148199    0.430461    11.00000    0.03849    0.04910 =
         0.05281   -0.00917    0.00314    0.00515
C11A  1    0.863688    0.189923    0.392082    11.00000    0.04141    0.06996 =
         0.05582   -0.00158   -0.00202   -0.00434
C12A  1    0.702131    0.261797    0.448898    11.00000    0.04325    0.06544 =
         0.06791    0.00336   -0.00113    0.00315
C1B   1    0.475377    0.030779   -0.041662    11.00000    0.04624    0.04052 =
         0.03772   -0.01501    0.00733    0.00600
C2B   1    0.313774    0.008299   -0.098265    11.00000    0.05066    0.05788 =
         0.04703   -0.01334    0.00440   -0.00010
C3B   1    0.270986    0.075321   -0.179640    11.00000    0.07078    0.07231 =
         0.04983   -0.00994   -0.00209    0.00691
AFIX  43
H3B   2    0.162731    0.059891   -0.217037    11.00000   -1.20000
AFIX   0
C4B   1    0.384763    0.161183   -0.203764    11.00000    0.07868    0.06726 =
         0.05575   -0.00485   -0.00201    0.00999
AFIX  43
H4B   2    0.351995    0.205001   -0.256971    11.00000   -1.20000
AFIX   0
C5B   1    0.551691    0.186055   -0.150434    11.00000    0.08023    0.04856 =
         0.05806   -0.00230    0.01181   -0.00253
AFIX  43
H5B   2    0.631532    0.244717   -0.169785    11.00000   -1.20000
AFIX   0
C6B   1    0.598683    0.123496   -0.068696    11.00000    0.04890    0.04531 =
         0.05004   -0.01254    0.01052    0.00357
C7B   1    0.762027    0.145805   -0.010445    11.00000    0.05690    0.04182 =
         0.07335   -0.00818    0.00382   -0.01262
AFIX  43
H7B   2    0.842401    0.204776   -0.027163    11.00000   -1.20000
AFIX   0
C8B   1    0.804867    0.082794    0.069947    11.00000    0.06198    0.06203 =
         0.06597   -0.01904    0.00189   -0.00869
AFIX  43
H8B   2    0.913243    0.099874    0.106567    11.00000   -1.20000
REM #####
AFIX   0
HKLF 4


REM  s3_a.res in P-1
REM wR2 = 0.1699, GooF = S = 1.090, Restrained GooF = 1.066 for all data
REM R1 = 0.0492 for 3014 Fo > 4sig(Fo) and 0.0656 for all 3937 data
REM 290 parameters refined using 234 restraints

END

WGHT      0.0637      3.0657

REM Highest difference peak  1.227,  deepest hole -1.309,  1-sigma level  0.112
Q1    1   0.4292  0.4083  0.6280  11.00000  0.05    1.23
Q2    1  -0.2780  0.6996  0.8464  11.00000  0.05    0.99
Q3    1   0.6626  0.3525  0.6337  11.00000  0.05    0.81
Q4    1   1.2998  0.0973  0.3189  11.00000  0.05    0.62
Q5    1   0.8016  0.3814  0.7758  11.00000  0.05    0.60
Q6    1   0.5398  0.3345  0.4592  11.00000  0.05    0.55
Q7    1   0.0289  0.5223  0.5795  11.00000  0.05    0.54
Q8    1   1.1883  0.0836  0.3131  11.00000  0.05    0.52
Q9    1   0.2261  0.3519  0.4797  11.00000  0.05    0.51
Q10   1   0.6694  0.2145  0.3950  11.00000  0.05    0.43
Q11   1   0.9700  0.1820  0.4260  11.00000  0.05    0.41
Q12   1  -0.1270  0.7773  0.9155  11.00000  0.05    0.41
Q13   1   0.7749  0.2262  0.4232  11.00000  0.05    0.40
Q14   1   1.2991  0.0362  0.4511  11.00000  0.05    0.37
Q15   1   0.3557  0.4799  0.7364  11.00000  0.05    0.37
Q16   1   0.1332  0.5250  0.8728  11.00000  0.05    0.36
Q17   1   0.2259  0.5524  0.8847  11.00000  0.05    0.36
Q18   1  -0.0498  0.5837  0.7593  11.00000  0.05    0.35
Q19   1  -0.2599  0.6471  0.7229  11.00000  0.05    0.34
Q20   1   0.7704  0.3005  0.4922  11.00000  0.05    0.34
;
_shelx_res_checksum              66681
_olex2_submission_special_instructions 'No special instructions were received'
_exptl_crystal_recrystallization_method 'Re-crystallisation from solvent: DCM'
####################################################################### 
# 
# This file contains crystal structure data downloaded from the 
# Cambridge Structural Database (CSD) hosted by the Cambridge 
# Crystallographic Data Centre (CCDC).
# 
# Full information about CCDC data access policies and citation 
# guidelines are available at http://www.ccdc.cam.ac.uk/access/V1 
# 
# Audit and citation data items may have been added by the CCDC. 
# Please retain this information to preserve the provenance of 
# this file and to allow appropriate attribution of the data. 
# 
#######################################################################

data_JV15_transazo_anthracene_01_0m_a
_database_code_depnum_ccdc_archive 'CCDC 2240205'
loop_
_audit_author_name
_audit_author_address
'Jogirdas Vainauskas'
;McGill University, University of Birmingham
Canada
;
_audit_update_record             
;
2023-04-25 deposited with the CCDC.	2023-10-09 downloaded from the CCDC.
;
_audit_creation_date             2021-12-09
_audit_creation_method           
;
Olex2 1.3
(compiled 2020.11.12 svn.r5f609507 for OlexSys, GUI svn.r6408)
;
_shelx_SHELXL_version_number     2018/3
# start Validation Reply Form
_vrf_PLAT342_JV15_transazo_anthracene_01_0m_a 
;
PROBLEM: Low Bond Precision on  C-C Bonds ...............    0.02105 Ang.  
RESPONSE: This is most likely due to thermal motion, arising from
data collection at room temperature.
;
# end Validation Reply Form
_chemical_name_common            ?
_chemical_name_systematic        ?
_chemical_formula_moiety         'C12 F8 I2 N2, 0.5(C14 H10)'
_chemical_formula_sum            'C19 H5 F8 I2 N2'
_chemical_formula_weight         667.05
_chemical_melting_point          ?
loop_
_atom_type_symbol
_atom_type_description
_atom_type_scat_dispersion_real
_atom_type_scat_dispersion_imag
_atom_type_scat_source
C C 0.0181 0.0091 'International Tables Vol C Tables 4.2.6.8 and 6.1.1.4'
H H 0.0000 0.0000 'International Tables Vol C Tables 4.2.6.8 and 6.1.1.4'
F F 0.0727 0.0534 'International Tables Vol C Tables 4.2.6.8 and 6.1.1.4'
I I -0.3257 6.8362 'International Tables Vol C Tables 4.2.6.8 and 6.1.1.4'
N N 0.0311 0.0180 'International Tables Vol C Tables 4.2.6.8 and 6.1.1.4'

_shelx_space_group_comment       
;
The symmetry employed for this shelxl refinement is uniquely defined
by the following loop, which should always be used as a source of
symmetry information in preference to the above space-group names.
They are only intended as comments.
;
_space_group_crystal_system      triclinic
_space_group_IT_number           2
_space_group_name_H-M_alt        'P -1'
_space_group_name_Hall           '-P 1'
loop_
_space_group_symop_operation_xyz
'x, y, z'
'-x, -y, -z'

_cell_length_a                   5.9146(8)
_cell_length_b                   9.8631(14)
_cell_length_c                   17.9820(18)
_cell_angle_alpha                94.026(5)
_cell_angle_beta                 97.548(5)
_cell_angle_gamma                105.520(6)
_cell_volume                     995.9(2)
_cell_formula_units_Z            2
_cell_measurement_reflns_used    6472
_cell_measurement_temperature    298
_cell_measurement_theta_max      72.50
_cell_measurement_theta_min      4.69
_shelx_estimated_absorpt_T_max   ?
_shelx_estimated_absorpt_T_min   ?
_exptl_absorpt_coefficient_mu    25.594
_exptl_absorpt_correction_T_max  0.7536
_exptl_absorpt_correction_T_min  0.1479
_exptl_absorpt_correction_type   multi-scan
_exptl_absorpt_process_details   
'SADABS-2016/2 (Krause, Herbst-Irmer, Sheldrick & Stalke, 2015)'
_exptl_absorpt_special_details   ?
_exptl_crystal_colour            orange-red
_exptl_crystal_density_diffrn    2.224
_exptl_crystal_density_meas      ?
_exptl_crystal_density_method    'not measured'
_exptl_crystal_description       lath
_exptl_crystal_F_000             622
_exptl_crystal_size_max          0.330
_exptl_crystal_size_mid          0.150
_exptl_crystal_size_min          0.075
_exptl_transmission_factor_max   ?
_exptl_transmission_factor_min   ?
_diffrn_reflns_av_R_equivalents  0.0711
_diffrn_reflns_av_unetI/netI     0.0645
_diffrn_reflns_Laue_measured_fraction_full 0.988
_diffrn_reflns_Laue_measured_fraction_max 0.983
_diffrn_reflns_limit_h_max       7
_diffrn_reflns_limit_h_min       -7
_diffrn_reflns_limit_k_max       12
_diffrn_reflns_limit_k_min       -12
_diffrn_reflns_limit_l_max       22
_diffrn_reflns_limit_l_min       -22
_diffrn_reflns_number            14419
_diffrn_reflns_point_group_measured_fraction_full 0.988
_diffrn_reflns_point_group_measured_fraction_max 0.983
_diffrn_reflns_theta_full        67.679
_diffrn_reflns_theta_max         72.555
_diffrn_reflns_theta_min         2.494
_diffrn_ambient_temperature      298
_diffrn_detector_area_resol_mean ?
_diffrn_measured_fraction_theta_full 0.988
_diffrn_measured_fraction_theta_max 0.983
_diffrn_measurement_device_type  
'Bruker D8 Venture, Dual, Cu at zero, PHOTON II'
_diffrn_measurement_method       '\f and \w scans'
_diffrn_radiation_type           CuK\a
_diffrn_radiation_wavelength     1.54178
_diffrn_source                   'micro-focus sealed X-ray tube'
_diffrn_standards_number         0
_reflns_Friedel_coverage         0.000
_reflns_Friedel_fraction_full    .
_reflns_Friedel_fraction_max     .
_reflns_number_gt                2884
_reflns_number_total             3908
_reflns_special_details          
;
 Reflections were merged by SHELXL according to the crystal
 class for the calculation of statistics and refinement.
 
 _reflns_Friedel_fraction is defined as the number of unique
 Friedel pairs measured divided by the number that would be
 possible theoretically, ignoring centric projections and
 systematic absences.
;
_reflns_threshold_expression     'I > 2\s(I)'
_computing_cell_refinement       'Bruker SAINT'
_computing_data_collection       'Bruker APEX3'
_computing_data_reduction        'Bruker SAINT'
_computing_molecular_graphics    'Olex2 1.3 (Dolomanov et al., 2009)'
_computing_publication_material  'Olex2 1.3 (Dolomanov et al., 2009)'
_computing_structure_refinement  'SHELXL 2018/3 (Sheldrick, 2015)'
_computing_structure_solution    'SHELXT 2014/5 (Sheldrick, 2014)'
_refine_diff_density_max         1.090
_refine_diff_density_min         -0.917
_refine_diff_density_rms         0.191
_refine_ls_extinction_coef       0.0030(5)
_refine_ls_extinction_expression Fc^*^=kFc[1+0.001xFc^2^\l^3^/sin(2\q)]^-1/4^
_refine_ls_extinction_method     'SHELXL-2018/3 (Sheldrick 2018)'
_refine_ls_goodness_of_fit_ref   1.073
_refine_ls_hydrogen_treatment    constr
_refine_ls_matrix_type           full
_refine_ls_number_parameters     281
_refine_ls_number_reflns         3908
_refine_ls_number_restraints     216
_refine_ls_R_factor_all          0.1068
_refine_ls_R_factor_gt           0.0827
_refine_ls_restrained_S_all      1.046
_refine_ls_shift/su_max          0.000
_refine_ls_shift/su_mean         0.000
_refine_ls_structure_factor_coef Fsqd
_refine_ls_weighting_details     
'w=1/[\s^2^(Fo^2^)+(0.0716P)^2^+19.0170P] where P=(Fo^2^+2Fc^2^)/3'
_refine_ls_weighting_scheme      calc
_refine_ls_wR_factor_gt          0.2207
_refine_ls_wR_factor_ref         0.2396
_refine_special_details          ?
_olex2_refinement_description    
;
1. Fixed Uiso
 At 1.2 times of:
  All C(H) groups
2. Rigid body (RIGU) restrains
 All non-hydrogen atoms
 with sigma for 1-2 distances of 0.004 and sigma for 1-3 distances of 0.004
3.a Aromatic/amide H refined with riding coordinates:
 C1B(H1B), C2B(H2B), C3B(H3B), C4B(H4B), C6B(H6B)
;
_atom_sites_solution_hydrogens   geom
_atom_sites_solution_primary     dual
_atom_sites_solution_secondary   ?
loop_
_atom_site_label
_atom_site_type_symbol
_atom_site_fract_x
_atom_site_fract_y
_atom_site_fract_z
_atom_site_U_iso_or_equiv
_atom_site_adp_type
_atom_site_occupancy
_atom_site_site_symmetry_order
_atom_site_calc_flag
_atom_site_refinement_flags_posn
_atom_site_refinement_flags_adp
_atom_site_refinement_flags_occupancy
_atom_site_disorder_assembly
_atom_site_disorder_group
I1A I 1.64357(19) 0.22097(13) 0.77197(5) 0.0745(5) Uani 1 1 d . . . . .
N2A N 0.911(3) 0.2145(16) 0.4319(7) 0.072(3) Uani 1 1 d . . . . .
I2A I 0.22054(17) 0.30312(13) 0.15289(5) 0.0724(5) Uani 1 1 d . . . . .
F1A F 1.2569(16) 0.3897(11) 0.7470(5) 0.072(2) Uani 1 1 d . . . . .
F2A F 0.9582(17) 0.4058(11) 0.6265(5) 0.077(3) Uani 1 1 d . . . . .
F3A F 1.255(2) 0.0962(11) 0.4820(5) 0.083(3) Uani 1 1 d . . . . .
F4A F 1.5533(18) 0.0827(10) 0.6012(5) 0.077(3) Uani 1 1 d . . . . .
F5A F 0.5650(19) 0.3818(11) 0.4466(5) 0.081(3) Uani 1 1 d . . . . .
F6A F 0.2796(18) 0.4094(12) 0.3269(6) 0.081(3) Uani 1 1 d . . . . .
F7A F 0.6132(16) 0.1357(11) 0.1727(5) 0.074(2) Uani 1 1 d . . . . .
F8A F 0.8985(18) 0.1007(11) 0.2922(5) 0.079(3) Uani 1 1 d . . . . .
C1A C 1.416(2) 0.2340(14) 0.6776(6) 0.047(2) Uani 1 1 d . . . . .
N1A N 0.925(2) 0.2763(14) 0.4908(7) 0.067(3) Uani 1 1 d . . . . .
C2A C 1.259(2) 0.3158(14) 0.6824(7) 0.050(3) Uani 1 1 d . . . . .
C3A C 1.101(2) 0.3259(15) 0.6194(7) 0.052(3) Uani 1 1 d . . . . .
C4A C 1.094(2) 0.2541(15) 0.5495(7) 0.052(3) Uani 1 1 d . . . . .
C5A C 1.253(3) 0.1693(14) 0.5462(7) 0.052(3) Uani 1 1 d . . . . .
C6A C 1.410(2) 0.1629(14) 0.6089(7) 0.049(3) Uani 1 1 d . . . . .
C7A C 0.746(2) 0.2396(16) 0.3739(8) 0.057(3) Uani 1 1 d . . . . .
C8A C 0.581(2) 0.3179(15) 0.3806(7) 0.054(3) Uani 1 1 d . . . . .
C9A C 0.432(2) 0.3352(17) 0.3181(7) 0.057(3) Uani 1 1 d . . . . .
C10A C 0.438(2) 0.2748(14) 0.2474(7) 0.048(3) Uani 1 1 d . . . . .
C11A C 0.601(2) 0.1960(15) 0.2403(7) 0.051(3) Uani 1 1 d . . . . .
C12A C 0.744(2) 0.1804(15) 0.3021(8) 0.055(3) Uani 1 1 d . . . . .
C1B C 0.169(3) 0.297(2) -0.0773(8) 0.077(4) Uani 1 1 d . . . . .
H1B H 0.302681 0.323299 -0.100697 0.092 Uiso 1 1 calc R U . . .
C2B C 0.052(4) 0.159(2) -0.0801(9) 0.082(4) Uani 1 1 d . . . . .
H2B H 0.112706 0.093272 -0.104031 0.098 Uiso 1 1 calc R U . . .
C3B C -0.158(4) 0.108(2) -0.0493(9) 0.089(4) Uani 1 1 d . . . . .
H3B H -0.237023 0.011640 -0.053933 0.107 Uiso 1 1 calc R U . . .
C4B C -0.237(3) 0.208(2) -0.0120(9) 0.077(4) Uani 1 1 d . . . . .
H4B H -0.372858 0.177678 0.010275 0.092 Uiso 1 1 calc R U . . .
C5B C -0.124(2) 0.3522(18) -0.0060(7) 0.059(3) Uani 1 1 d . . . . .
C6B C -0.201(3) 0.4553(19) 0.0325(7) 0.063(3) Uani 1 1 d . . . . .
H6B H -0.335752 0.425516 0.055254 0.076 Uiso 1 1 calc R U . . .
C7B C -0.089(2) 0.5990(18) 0.0388(7) 0.060(3) Uani 1 1 d . . . . .

loop_
_atom_site_aniso_label
_atom_site_aniso_U_11
_atom_site_aniso_U_22
_atom_site_aniso_U_33
_atom_site_aniso_U_23
_atom_site_aniso_U_13
_atom_site_aniso_U_12
I1A 0.0716(7) 0.0986(9) 0.0454(6) 0.0102(5) -0.0188(4) 0.0229(6)
N2A 0.075(8) 0.093(9) 0.044(5) 0.000(5) -0.005(5) 0.028(7)
I2A 0.0570(6) 0.1094(9) 0.0455(6) 0.0207(5) -0.0110(4) 0.0204(5)
F1A 0.071(5) 0.098(6) 0.044(4) -0.011(4) 0.001(4) 0.028(5)
F2A 0.073(6) 0.098(7) 0.069(5) -0.002(5) 0.002(4) 0.048(5)
F3A 0.106(7) 0.098(7) 0.043(4) -0.020(4) -0.008(4) 0.043(6)
F4A 0.088(6) 0.088(6) 0.063(5) -0.003(4) -0.003(4) 0.049(5)
F5A 0.101(7) 0.105(7) 0.036(4) -0.006(4) -0.003(4) 0.037(6)
F6A 0.079(6) 0.103(7) 0.071(6) 0.005(5) 0.006(5) 0.046(5)
F7A 0.067(5) 0.106(7) 0.046(4) -0.008(4) 0.003(4) 0.025(5)
F8A 0.079(6) 0.101(7) 0.060(5) 0.005(5) -0.003(4) 0.040(5)
C1A 0.050(6) 0.057(7) 0.028(4) 0.007(4) -0.005(4) 0.009(5)
N1A 0.073(8) 0.079(8) 0.048(5) 0.000(5) -0.006(5) 0.028(7)
C2A 0.051(6) 0.059(7) 0.035(5) 0.003(4) 0.003(4) 0.010(5)
C3A 0.053(7) 0.060(7) 0.044(5) 0.002(5) 0.002(5) 0.020(5)
C4A 0.048(6) 0.064(8) 0.039(5) 0.003(5) -0.004(4) 0.012(5)
C5A 0.060(7) 0.050(7) 0.040(5) -0.004(5) -0.002(5) 0.010(5)
C6A 0.052(6) 0.053(7) 0.040(5) 0.003(5) -0.001(4) 0.014(5)
C7A 0.052(7) 0.063(8) 0.047(5) 0.007(5) -0.002(5) 0.007(5)
C8A 0.057(7) 0.067(8) 0.032(5) 0.003(5) 0.000(5) 0.011(5)
C9A 0.050(7) 0.078(9) 0.041(5) 0.004(5) 0.004(5) 0.017(6)
C10A 0.048(6) 0.063(7) 0.032(5) 0.014(5) 0.001(4) 0.011(5)
C11A 0.041(6) 0.061(7) 0.041(5) 0.002(5) 0.000(4) 0.004(5)
C12A 0.047(6) 0.064(8) 0.047(5) 0.008(5) -0.003(5) 0.010(5)
C1B 0.089(11) 0.110(10) 0.039(7) 0.012(8) 0.000(7) 0.045(8)
C2B 0.103(11) 0.100(9) 0.044(8) 0.002(7) -0.024(7) 0.053(8)
C3B 0.104(11) 0.106(10) 0.045(8) 0.011(7) -0.028(7) 0.027(9)
C4B 0.069(9) 0.099(8) 0.050(8) 0.021(7) -0.015(6) 0.011(7)
C5B 0.047(7) 0.100(7) 0.027(5) 0.017(5) -0.009(5) 0.020(6)
C6B 0.046(7) 0.107(8) 0.032(6) 0.013(6) -0.002(5) 0.017(6)
C7B 0.051(7) 0.102(8) 0.026(5) 0.007(6) -0.013(5) 0.028(6)

_geom_special_details            
;
 All esds (except the esd in the dihedral angle between two l.s. planes)
 are estimated using the full covariance matrix.  The cell esds are taken
 into account individually in the estimation of esds in distances, angles
 and torsion angles; correlations between esds in cell parameters are only
 used when they are defined by crystal symmetry.  An approximate (isotropic)
 treatment of cell esds is used for estimating esds involving l.s. planes.
;
loop_
_geom_bond_atom_site_label_1
_geom_bond_atom_site_label_2
_geom_bond_distance
_geom_bond_site_symmetry_2
_geom_bond_publ_flag
I1A C1A 2.057(11) . ?
N2A N1A 1.167(18) . ?
N2A C7A 1.415(19) . ?
I2A C10A 2.076(12) . ?
F1A C2A 1.331(15) . ?
F2A C3A 1.312(16) . ?
F3A C5A 1.320(15) . ?
F4A C6A 1.321(16) . ?
F5A C8A 1.330(15) . ?
F6A C9A 1.321(17) . ?
F7A C11A 1.333(15) . ?
F8A C12A 1.375(17) . ?
C1A C2A 1.390(19) . ?
C1A C6A 1.368(17) . ?
N1A C4A 1.426(17) . ?
C2A C3A 1.398(18) . ?
C3A C4A 1.389(18) . ?
C4A C5A 1.42(2) . ?
C5A C6A 1.378(18) . ?
C7A C8A 1.41(2) . ?
C7A C12A 1.38(2) . ?
C8A C9A 1.383(19) . ?
C9A C10A 1.376(18) . ?
C10A C11A 1.401(19) . ?
C11A C12A 1.350(18) . ?
C1B H1B 0.9300 . ?
C1B C2B 1.34(3) . ?
C1B C7B 1.42(2) 2_565 ?
C2B H2B 0.9300 . ?
C2B C3B 1.41(3) . ?
C3B H3B 0.9300 . ?
C3B C4B 1.37(3) . ?
C4B H4B 0.9300 . ?
C4B C5B 1.39(2) . ?
C5B C6B 1.40(2) . ?
C5B C7B 1.44(2) 2_565 ?
C6B H6B 0.9300 . ?
C6B C7B 1.38(2) . ?

loop_
_geom_angle_atom_site_label_1
_geom_angle_atom_site_label_2
_geom_angle_atom_site_label_3
_geom_angle
_geom_angle_site_symmetry_1
_geom_angle_site_symmetry_3
_geom_angle_publ_flag
N1A N2A C7A 115.3(14) . . ?
C2A C1A I1A 120.1(9) . . ?
C6A C1A I1A 122.4(10) . . ?
C6A C1A C2A 117.5(11) . . ?
N2A N1A C4A 115.9(14) . . ?
F1A C2A C1A 121.1(11) . . ?
F1A C2A C3A 117.5(12) . . ?
C1A C2A C3A 121.4(11) . . ?
F2A C3A C2A 119.2(12) . . ?
F2A C3A C4A 119.6(12) . . ?
C4A C3A C2A 121.3(13) . . ?
C3A C4A N1A 114.4(13) . . ?
C3A C4A C5A 116.3(11) . . ?
C5A C4A N1A 129.2(12) . . ?
F3A C5A C4A 120.0(12) . . ?
F3A C5A C6A 118.8(13) . . ?
C6A C5A C4A 121.2(12) . . ?
F4A C6A C1A 120.1(11) . . ?
F4A C6A C5A 117.7(12) . . ?
C1A C6A C5A 122.2(13) . . ?
C8A C7A N2A 127.8(13) . . ?
C12A C7A N2A 116.6(14) . . ?
C12A C7A C8A 115.6(12) . . ?
F5A C8A C7A 121.8(12) . . ?
F5A C8A C9A 116.9(13) . . ?
C9A C8A C7A 121.2(12) . . ?
F6A C9A C8A 119.3(13) . . ?
F6A C9A C10A 119.7(12) . . ?
C10A C9A C8A 120.9(14) . . ?
C9A C10A I2A 121.3(10) . . ?
C9A C10A C11A 118.2(12) . . ?
C11A C10A I2A 120.5(9) . . ?
F7A C11A C10A 120.1(11) . . ?
F7A C11A C12A 120.0(13) . . ?
C12A C11A C10A 119.8(12) . . ?
F8A C12A C7A 118.3(12) . . ?
C11A C12A F8A 117.5(13) . . ?
C11A C12A C7A 124.2(14) . . ?
C2B C1B H1B 119.9 . . ?
C2B C1B C7B 120.1(18) . 2_565 ?
C7B C1B H1B 119.9 2_565 . ?
C1B C2B H2B 117.7 . . ?
C1B C2B C3B 124.5(19) . . ?
C3B C2B H2B 117.7 . . ?
C2B C3B H3B 122.0 . . ?
C4B C3B C2B 116(2) . . ?
C4B C3B H3B 122.0 . . ?
C3B C4B H4B 118.6 . . ?
C3B C4B C5B 122.8(19) . . ?
C5B C4B H4B 118.6 . . ?
C4B C5B C6B 123.5(15) . . ?
C4B C5B C7B 119.6(16) . 2_565 ?
C6B C5B C7B 116.9(15) . 2_565 ?
C5B C6B H6B 118.1 . . ?
C7B C6B C5B 123.9(14) . . ?
C7B C6B H6B 118.1 . . ?
C1B C7B C5B 116.9(16) 2_565 2_565 ?
C6B C7B C1B 123.8(15) . 2_565 ?
C6B C7B C5B 119.3(14) . 2_565 ?

loop_
_geom_torsion_atom_site_label_1
_geom_torsion_atom_site_label_2
_geom_torsion_atom_site_label_3
_geom_torsion_atom_site_label_4
_geom_torsion
_geom_torsion_site_symmetry_1
_geom_torsion_site_symmetry_2
_geom_torsion_site_symmetry_3
_geom_torsion_site_symmetry_4
_geom_torsion_publ_flag
I1A C1A C2A F1A 1.8(18) . . . . ?
I1A C1A C2A C3A -179.5(10) . . . . ?
I1A C1A C6A F4A -0.3(18) . . . . ?
I1A C1A C6A C5A 178.5(10) . . . . ?
N2A N1A C4A C3A -178.2(15) . . . . ?
N2A N1A C4A C5A 1(2) . . . . ?
N2A C7A C8A F5A 1(2) . . . . ?
N2A C7A C8A C9A 178.9(15) . . . . ?
N2A C7A C12A F8A 1(2) . . . . ?
N2A C7A C12A C11A -178.8(14) . . . . ?
I2A C10A C11A F7A -1.5(17) . . . . ?
I2A C10A C11A C12A 178.9(10) . . . . ?
F1A C2A C3A F2A 0(2) . . . . ?
F1A C2A C3A C4A 178.9(13) . . . . ?
F2A C3A C4A N1A 0(2) . . . . ?
F2A C3A C4A C5A -179.8(13) . . . . ?
F3A C5A C6A F4A 0(2) . . . . ?
F3A C5A C6A C1A -179.1(13) . . . . ?
F5A C8A C9A F6A -2(2) . . . . ?
F5A C8A C9A C10A 179.0(13) . . . . ?
F6A C9A C10A I2A 2.0(19) . . . . ?
F6A C9A C10A C11A -179.5(13) . . . . ?
F7A C11A C12A F8A 0(2) . . . . ?
F7A C11A C12A C7A 179.4(13) . . . . ?
C1A C2A C3A F2A -179.2(13) . . . . ?
C1A C2A C3A C4A 0(2) . . . . ?
N1A N2A C7A C8A -7(2) . . . . ?
N1A N2A C7A C12A 173.2(15) . . . . ?
N1A C4A C5A F3A -1(2) . . . . ?
N1A C4A C5A C6A 178.5(14) . . . . ?
C2A C1A C6A F4A -179.5(12) . . . . ?
C2A C1A C6A C5A -1(2) . . . . ?
C2A C3A C4A N1A -179.4(13) . . . . ?
C2A C3A C4A C5A 1(2) . . . . ?
C3A C4A C5A F3A 179.0(13) . . . . ?
C3A C4A C5A C6A -2(2) . . . . ?
C4A C5A C6A F4A -179.4(13) . . . . ?
C4A C5A C6A C1A 2(2) . . . . ?
C6A C1A C2A F1A -179.0(12) . . . . ?
C6A C1A C2A C3A 0(2) . . . . ?
C7A N2A N1A C4A -178.9(12) . . . . ?
C7A C8A C9A F6A 180.0(13) . . . . ?
C7A C8A C9A C10A 1(2) . . . . ?
C8A C7A C12A F8A -178.9(12) . . . . ?
C8A C7A C12A C11A 1(2) . . . . ?
C8A C9A C10A I2A -178.8(11) . . . . ?
C8A C9A C10A C11A 0(2) . . . . ?
C9A C10A C11A F7A -180.0(13) . . . . ?
C9A C10A C11A C12A 0(2) . . . . ?
C10A C11A C12A F8A 179.3(12) . . . . ?
C10A C11A C12A C7A -1(2) . . . . ?
C12A C7A C8A F5A -179.3(13) . . . . ?
C12A C7A C8A C9A -1(2) . . . . ?
C1B C2B C3B C4B -2(2) . . . . ?
C2B C3B C4B C5B 2(2) . . . . ?
C3B C4B C5B C6B -179.3(14) . . . . ?
C3B C4B C5B C7B -1(2) . . . 2_565 ?
C4B C5B C6B C7B 179.9(12) . . . . ?
C5B C6B C7B C1B 179.5(12) . . . 2_565 ?
C5B C6B C7B C5B -2(2) . . . 2_565 ?
C7B C1B C2B C3B 3(2) 2_565 . . . ?
C7B C5B C6B C7B 1.8(19) 2_565 . . . ?

_shelx_res_file                  
;
TITL JV15_transazo_anthracene_01_0m_a.res in P-1
    JV15_transazo_anthracene_01_0m_a.res
    created by SHELXL-2018/3 at 16:13:11 on 30-Aug-2021
REM Old TITL JV15_transazo_anthracene_01_0m in P-1
REM SHELXT solution in P-1
REM R1 0.272, Rweak 0.013, Alpha 0.078, Orientation as input
REM Formula found by SHELXT: C21 F8 I2
CELL 1.54178 5.9146 9.8631 17.982 94.026 97.548 105.52
ZERR 2 0.0008 0.0014 0.0018 0.005 0.005 0.006
LATT 1
SFAC C H F I N
UNIT 38 10 16 4 4

RIGU
L.S. 10
PLAN  5
TEMP 25
CONF
LIST 4
MORE -1
BOND $H
fmap 2
acta
REM <olex2.extras>
REM <HklSrc "%.\\JV15_transazo_anthracene_01_0m_a.hkl">
REM </olex2.extras>
WGHT    0.071600   19.017000
EXTI    0.003026
FVAR       0.60777
I1A   4    1.643569    0.220969    0.771970    11.00000    0.07159    0.09858 =
         0.04540    0.01021   -0.01882    0.02293
N2A   5    0.911178    0.214547    0.431874    11.00000    0.07539    0.09261 =
         0.04429   -0.00031   -0.00527    0.02814
I2A   4    0.220541    0.303124    0.152892    11.00000    0.05703    0.10944 =
         0.04554    0.02068   -0.01104    0.02039
F1A   3    1.256858    0.389742    0.746954    11.00000    0.07138    0.09775 =
         0.04416   -0.01069    0.00131    0.02798
F2A   3    0.958227    0.405804    0.626496    11.00000    0.07319    0.09825 =
         0.06884   -0.00153    0.00201    0.04828
F3A   3    1.254994    0.096203    0.482034    11.00000    0.10583    0.09821 =
         0.04345   -0.02010   -0.00787    0.04274
F4A   3    1.553347    0.082671    0.601237    11.00000    0.08825    0.08794 =
         0.06261   -0.00281   -0.00295    0.04858
F5A   3    0.565021    0.381833    0.446588    11.00000    0.10150    0.10464 =
         0.03649   -0.00562   -0.00258    0.03657
F6A   3    0.279629    0.409393    0.326882    11.00000    0.07938    0.10298 =
         0.07098    0.00532    0.00568    0.04564
F7A   3    0.613222    0.135704    0.172750    11.00000    0.06684    0.10551 =
         0.04633   -0.00795    0.00348    0.02505
F8A   3    0.898544    0.100700    0.292210    11.00000    0.07880    0.10063 =
         0.06026    0.00496   -0.00309    0.03951
C1A   1    1.415923    0.234047    0.677610    11.00000    0.04962    0.05689 =
         0.02787    0.00717   -0.00453    0.00878
N1A   5    0.924846    0.276336    0.490812    11.00000    0.07335    0.07914 =
         0.04754    0.00030   -0.00571    0.02780
C2A   1    1.259029    0.315824    0.682370    11.00000    0.05143    0.05944 =
         0.03458    0.00259    0.00280    0.01028
C3A   1    1.100908    0.325877    0.619358    11.00000    0.05319    0.06005 =
         0.04412    0.00188    0.00219    0.02020
C4A   1    1.094100    0.254137    0.549454    11.00000    0.04780    0.06359 =
         0.03913    0.00297   -0.00443    0.01196
C5A   1    1.253007    0.169349    0.546198    11.00000    0.06015    0.05014 =
         0.04008   -0.00356   -0.00174    0.01009
C6A   1    1.409501    0.162931    0.608917    11.00000    0.05226    0.05315 =
         0.03969    0.00316   -0.00071    0.01374
C7A   1    0.745830    0.239596    0.373890    11.00000    0.05242    0.06304 =
         0.04677    0.00665   -0.00194    0.00722
C8A   1    0.580692    0.317930    0.380602    11.00000    0.05717    0.06675 =
         0.03238    0.00294   -0.00005    0.01066
C9A   1    0.431932    0.335195    0.318121    11.00000    0.05014    0.07843 =
         0.04071    0.00423    0.00384    0.01727
C10A  1    0.438458    0.274775    0.247362    11.00000    0.04764    0.06254 =
         0.03247    0.01392    0.00129    0.01090
C11A  1    0.600921    0.195958    0.240268    11.00000    0.04121    0.06133 =
         0.04140    0.00229   -0.00038    0.00387
C12A  1    0.744184    0.180377    0.302088    11.00000    0.04666    0.06398 =
         0.04696    0.00752   -0.00283    0.00964
C1B   1    0.168811    0.296513   -0.077300    11.00000    0.08906    0.11019 =
         0.03852    0.01182    0.00047    0.04514
AFIX  43
H1B   2    0.302681    0.323299   -0.100697    11.00000   -1.20000
AFIX   0
C2B   1    0.051510    0.159063   -0.080084    11.00000    0.10347    0.10025 =
         0.04442    0.00185   -0.02409    0.05294
AFIX  43
H2B   2    0.112706    0.093272   -0.104031    11.00000   -1.20000
AFIX   0
C3B   1   -0.157517    0.107636   -0.049301    11.00000    0.10435    0.10571 =
         0.04548    0.01140   -0.02772    0.02660
AFIX  43
H3B   2   -0.237023    0.011640   -0.053933    11.00000   -1.20000
AFIX   0
C4B   1   -0.237254    0.207671   -0.011979    11.00000    0.06893    0.09915 =
         0.05020    0.02124   -0.01516    0.01111
AFIX  43
H4B   2   -0.372858    0.177678    0.010275    11.00000   -1.20000
AFIX   0
C5B   1   -0.123690    0.352230   -0.006015    11.00000    0.04695    0.10012 =
         0.02712    0.01723   -0.00878    0.02033
C6B   1   -0.201116    0.455299    0.032511    11.00000    0.04563    0.10673 =
         0.03234    0.01342   -0.00205    0.01658
AFIX  43
H6B   2   -0.335752    0.425516    0.055254    11.00000   -1.20000
AFIX   0
C7B   1   -0.089162    0.598985    0.038778    11.00000    0.05139    0.10240 =
         0.02551    0.00741   -0.01325    0.02828
REM #####
HKLF 4


REM  JV15_transazo_anthracene_01_0m_a.res in P-1
REM wR2 = 0.2396, GooF = S = 1.073, Restrained GooF = 1.046 for all data
REM R1 = 0.0827 for 2884 Fo > 4sig(Fo) and 0.1068 for all 3908 data
REM 281 parameters refined using 216 restraints

END

WGHT      0.0717     19.0434

REM Highest difference peak  1.090,  deepest hole -0.917,  1-sigma level  0.191
Q1    1   1.5540  0.2213  0.8785  11.00000  0.05    1.09
Q2    1   0.1853  0.3662  0.1866  11.00000  0.05    1.05
Q3    1   1.6886  0.2378  0.6582  11.00000  0.05    1.05
Q4    1   0.2651  0.3078  0.0467  11.00000  0.05    1.02
Q5    1   1.6661  0.3193  0.7840  11.00000  0.05    1.02
;
_shelx_res_checksum              12276
_olex2_submission_special_instructions 'No special instructions were received'
_exptl_crystal_recrystallization_method 'Re-crystallisation from solvent: DCM'
####################################################################### 
# 
# This file contains crystal structure data downloaded from the 
# Cambridge Structural Database (CSD) hosted by the Cambridge 
# Crystallographic Data Centre (CCDC).
# 
# Full information about CCDC data access policies and citation 
# guidelines are available at http://www.ccdc.cam.ac.uk/access/V1 
# 
# Audit and citation data items may have been added by the CCDC. 
# Please retain this information to preserve the provenance of 
# this file and to allow appropriate attribution of the data. 
# 
#######################################################################

data_s12runs_a
_database_code_depnum_ccdc_archive 'CCDC 2240204'
loop_
_audit_author_name
_audit_author_address
'Jogirdas Vainauskas'
;McGill University, University of Birmingham
Canada
;
_audit_update_record             
;
2023-04-25 deposited with the CCDC.	2023-10-09 downloaded from the CCDC.
;
_audit_creation_date             2022-01-13
_audit_creation_method           
;
Olex2 1.3
(compiled 2020.11.12 svn.r5f609507 for OlexSys, GUI svn.r6408)
;
#start Validation Reply Form
_vrf_PLAT971_s12runs_a           
;
PROBLEM: Check Calcd Resid. Dens.  0.90Ang From I2A             3.24 eA-3  
RESPONSE: The large residual densities are located on heavy iodine atoms, 
and most likely originate from absorption correction issues or Fourier
truncation error.
;
_vrf_PLAT250_s12runs_a           
;
PROBLEM: Large U3/U1 Ratio for Average U(i,j) Tensor ....        4.8 Note  
RESPONSE: This is likely due to thermal motion of the coronene unit.
;
# end Validation Reply Form
_shelx_SHELXL_version_number     2018/3
_chemical_name_common            ?
_chemical_name_systematic        ?
_chemical_formula_moiety         '2(C6 F4 I2), C24 H12'
_chemical_formula_sum            'C36 H12 F8 I4'
_chemical_formula_weight         1104.06
_chemical_melting_point          ?
loop_
_atom_type_symbol
_atom_type_description
_atom_type_scat_dispersion_real
_atom_type_scat_dispersion_imag
_atom_type_scat_source
C C 0.0181 0.0091 'International Tables Vol C Tables 4.2.6.8 and 6.1.1.4'
H H 0.0000 0.0000 'International Tables Vol C Tables 4.2.6.8 and 6.1.1.4'
F F 0.0727 0.0534 'International Tables Vol C Tables 4.2.6.8 and 6.1.1.4'
I I -0.3257 6.8362 'International Tables Vol C Tables 4.2.6.8 and 6.1.1.4'

_shelx_space_group_comment       
;
The symmetry employed for this shelxl refinement is uniquely defined
by the following loop, which should always be used as a source of
symmetry information in preference to the above space-group names.
They are only intended as comments.
;
_space_group_crystal_system      triclinic
_space_group_IT_number           2
_space_group_name_H-M_alt        'P -1'
_space_group_name_Hall           '-P 1'
loop_
_space_group_symop_operation_xyz
'x, y, z'
'-x, -y, -z'

_cell_length_a                   5.7028(6)
_cell_length_b                   10.2278(12)
_cell_length_c                   14.3969(15)
_cell_angle_alpha                104.396(6)
_cell_angle_beta                 97.493(5)
_cell_angle_gamma                95.668(6)
_cell_volume                     798.86(15)
_cell_formula_units_Z            1
_cell_measurement_reflns_used    4866
_cell_measurement_temperature    183(2)
_cell_measurement_theta_max      71.86
_cell_measurement_theta_min      4.51
_shelx_estimated_absorpt_T_max   ?
_shelx_estimated_absorpt_T_min   ?
_exptl_absorpt_coefficient_mu    31.298
_exptl_absorpt_correction_T_max  0.7536
_exptl_absorpt_correction_T_min  0.1942
_exptl_absorpt_correction_type   multi-scan
_exptl_absorpt_process_details   
'SADABS-2016/2 (Krause, Herbst-Irmer, Sheldrick & Stalke, 2015)'
_exptl_absorpt_special_details   ?
_exptl_crystal_colour            yellow
_exptl_crystal_colour_primary    yellow
_exptl_crystal_density_diffrn    2.295
_exptl_crystal_density_meas      ?
_exptl_crystal_density_method    'not measured'
_exptl_crystal_description       plate
_exptl_crystal_F_000             512
_exptl_crystal_size_max          0.29
_exptl_crystal_size_mid          0.21
_exptl_crystal_size_min          0.06
_exptl_transmission_factor_max   ?
_exptl_transmission_factor_min   ?
_diffrn_reflns_av_R_equivalents  0.0494
_diffrn_reflns_av_unetI/netI     0.0496
_diffrn_reflns_Laue_measured_fraction_full 0.989
_diffrn_reflns_Laue_measured_fraction_max 0.981
_diffrn_reflns_limit_h_max       5
_diffrn_reflns_limit_h_min       -7
_diffrn_reflns_limit_k_max       12
_diffrn_reflns_limit_k_min       -12
_diffrn_reflns_limit_l_max       17
_diffrn_reflns_limit_l_min       -17
_diffrn_reflns_number            10608
_diffrn_reflns_point_group_measured_fraction_full 0.989
_diffrn_reflns_point_group_measured_fraction_max 0.981
_diffrn_reflns_theta_full        67.679
_diffrn_reflns_theta_max         72.747
_diffrn_reflns_theta_min         4.505
_diffrn_ambient_temperature      183(2)
_diffrn_detector_area_resol_mean ?
_diffrn_measured_fraction_theta_full 0.989
_diffrn_measured_fraction_theta_max 0.981
_diffrn_measurement_device_type  
'Bruker D8 Venture, Dual, Cu at zero, PHOTON II'
_diffrn_measurement_method       '\f and \w scans'
_diffrn_radiation_type           CuK\a
_diffrn_radiation_wavelength     1.54178
_diffrn_source                   'micro-focus sealed X-ray tube'
_reflns_Friedel_coverage         0.000
_reflns_Friedel_fraction_full    .
_reflns_Friedel_fraction_max     .
_reflns_number_gt                2344
_reflns_number_total             3107
_reflns_special_details          
;
 Reflections were merged by SHELXL according to the crystal
 class for the calculation of statistics and refinement.
 
 _reflns_Friedel_fraction is defined as the number of unique
 Friedel pairs measured divided by the number that would be
 possible theoretically, ignoring centric projections and
 systematic absences.
;
_reflns_threshold_expression     'I > 2\s(I)'
_computing_cell_refinement       'Bruker SAINT'
_computing_data_collection       'Bruker APEX3'
_computing_data_reduction        'Bruker SAINT'
_computing_molecular_graphics    'Olex2 1.3 (Dolomanov et al., 2009)'
_computing_publication_material  'Olex2 1.3 (Dolomanov et al., 2009)'
_computing_structure_refinement  'SHELXL-2018/3 (Sheldrick, 2018)'
_computing_structure_solution    'SHELXT 2014/5 (Sheldrick, 2014)'
_refine_diff_density_max         3.305
_refine_diff_density_min         -2.269
_refine_diff_density_rms         0.184
_refine_ls_extinction_coef       .
_refine_ls_extinction_method     none
_refine_ls_goodness_of_fit_ref   1.085
_refine_ls_hydrogen_treatment    constr
_refine_ls_matrix_type           full
_refine_ls_number_parameters     217
_refine_ls_number_reflns         3107
_refine_ls_number_restraints     174
_refine_ls_R_factor_all          0.0889
_refine_ls_R_factor_gt           0.0697
_refine_ls_restrained_S_all      1.061
_refine_ls_shift/su_max          0.000
_refine_ls_shift/su_mean         0.000
_refine_ls_structure_factor_coef Fsqd
_refine_ls_weighting_details     
'w=1/[\s^2^(Fo^2^)+(0.0686P)^2^+9.6729P] where P=(Fo^2^+2Fc^2^)/3'
_refine_ls_weighting_scheme      calc
_refine_ls_wR_factor_gt          0.1745
_refine_ls_wR_factor_ref         0.1923
_refine_special_details          ?
_olex2_refinement_description    
;
1. Rigid body (RIGU) restrains
 All non-hydrogen atoms
 with sigma for 1-2 distances of 0.004 and sigma for 1-3 distances of 0.004
2.a Aromatic/amide H refined with riding coordinates:
 C1B(H1B), C2B(H2B), C4B(H4B), C5B(H5B), C7B(H7B), C8B(H8B)
;
_atom_sites_solution_hydrogens   geom
_atom_sites_solution_primary     ?
_atom_sites_solution_secondary   ?
loop_
_atom_site_label
_atom_site_type_symbol
_atom_site_fract_x
_atom_site_fract_y
_atom_site_fract_z
_atom_site_U_iso_or_equiv
_atom_site_adp_type
_atom_site_occupancy
_atom_site_site_symmetry_order
_atom_site_calc_flag
_atom_site_refinement_flags_posn
_atom_site_refinement_flags_adp
_atom_site_refinement_flags_occupancy
_atom_site_disorder_assembly
_atom_site_disorder_group
I1A I 0.88404(14) 0.20987(10) 0.63309(6) 0.0681(3) Uani 1 1 d . . . . .
F1A F 0.7362(17) 0.0401(9) 0.4070(6) 0.091(3) Uani 1 1 d . . . . .
I2A I 0.01482(13) 0.27155(10) 0.26431(6) 0.0699(3) Uani 1 1 d . . . . .
F2A F 0.4057(16) 0.0649(8) 0.2663(5) 0.080(2) Uani 1 1 d . . . . .
F3A F 0.1698(17) 0.4326(10) 0.4858(6) 0.096(3) Uani 1 1 d . . . . .
F4A F 0.5011(16) 0.4106(9) 0.6255(5) 0.089(3) Uani 1 1 d . . . . .
C1A C 0.6259(18) 0.2244(12) 0.5212(7) 0.048(2) Uani 1 1 d . . . . .
C2A C 0.594(2) 0.1374(12) 0.4268(8) 0.051(2) Uani 1 1 d . . . . .
C3A C 0.423(2) 0.1504(12) 0.3550(7) 0.054(2) Uani 1 1 d . . . . .
C4A C 0.2756(18) 0.2486(11) 0.3728(7) 0.048(2) Uani 1 1 d . . . . .
C5A C 0.302(2) 0.3332(13) 0.4650(8) 0.058(3) Uani 1 1 d . . . . .
C6A C 0.481(2) 0.3210(13) 0.5380(7) 0.056(3) Uani 1 1 d . . . . .
C1B C -0.338(3) 0.7123(18) 1.1695(9) 0.084(4) Uani 1 1 d . . . . .
H1B H -0.445610 0.738576 1.213693 0.101 Uiso 1 1 calc R U . . .
C2B C -0.197(3) 0.8113(16) 1.1459(10) 0.082(3) Uani 1 1 d . . . . .
H2B H -0.211337 0.904255 1.173162 0.099 Uiso 1 1 calc R U . . .
C3B C -0.035(3) 0.7797(12) 1.0839(9) 0.068(3) Uani 1 1 d . . . . .
C4B C 0.109(3) 0.8769(13) 1.0582(10) 0.084(3) Uani 1 1 d . . . . .
H4B H 0.099891 0.970579 1.085650 0.101 Uiso 1 1 calc R U . . .
C5B C 0.266(3) 0.8410(13) 0.9928(9) 0.075(3) Uani 1 1 d . . . . .
H5B H 0.359244 0.910618 0.975111 0.090 Uiso 1 1 calc R U . . .
C6B C 0.291(2) 0.7069(13) 0.9535(8) 0.067(3) Uani 1 1 d . . . . .
C7B C 0.454(3) 0.6681(19) 0.8908(9) 0.085(3) Uani 1 1 d . . . . .
H7B H 0.554783 0.736866 0.875536 0.102 Uiso 1 1 calc R U . . .
C8B C 0.474(3) 0.533(2) 0.8505(9) 0.083(3) Uani 1 1 d . . . . .
H8B H 0.588418 0.511955 0.808705 0.100 Uiso 1 1 calc R U . . .
C9B C 0.329(2) 0.4260(16) 0.8693(8) 0.068(3) Uani 1 1 d . . . . .
C10B C 0.1649(19) 0.4638(12) 0.9342(7) 0.051(2) Uani 1 1 d . . . . .
C11B C 0.146(2) 0.6025(11) 0.9761(7) 0.052(2) Uani 1 1 d . . . . .
C12B C -0.013(2) 0.6398(11) 1.0417(7) 0.051(2) Uani 1 1 d . . . . .

loop_
_atom_site_aniso_label
_atom_site_aniso_U_11
_atom_site_aniso_U_22
_atom_site_aniso_U_33
_atom_site_aniso_U_23
_atom_site_aniso_U_13
_atom_site_aniso_U_12
I1A 0.0541(5) 0.0979(7) 0.0538(5) 0.0299(4) -0.0106(3) 0.0184(4)
F1A 0.106(6) 0.088(5) 0.075(5) 0.003(4) 0.006(5) 0.058(5)
I2A 0.0512(5) 0.1052(7) 0.0549(5) 0.0407(4) -0.0149(3) -0.0010(4)
F2A 0.101(6) 0.081(5) 0.041(3) -0.008(3) -0.004(4) 0.016(4)
F3A 0.105(6) 0.125(7) 0.065(5) 0.013(5) 0.010(4) 0.082(6)
F4A 0.107(6) 0.114(6) 0.034(3) -0.007(3) -0.003(4) 0.052(5)
C1A 0.042(5) 0.070(6) 0.034(4) 0.017(4) -0.003(4) 0.018(4)
C2A 0.051(5) 0.060(6) 0.041(4) 0.007(4) 0.005(4) 0.020(4)
C3A 0.055(6) 0.065(6) 0.033(4) 0.006(4) -0.008(4) 0.007(4)
C4A 0.046(5) 0.064(6) 0.033(4) 0.018(4) -0.005(4) 0.005(4)
C5A 0.062(6) 0.081(7) 0.035(4) 0.012(4) 0.002(4) 0.037(6)
C6A 0.058(6) 0.080(7) 0.024(4) 0.005(4) -0.005(4) 0.027(5)
C1B 0.083(9) 0.112(10) 0.037(6) -0.009(6) -0.025(5) 0.039(7)
C2B 0.096(9) 0.083(8) 0.048(6) -0.008(6) -0.033(5) 0.040(6)
C3B 0.087(7) 0.055(5) 0.044(5) 0.000(4) -0.037(4) 0.014(5)
C4B 0.123(10) 0.049(6) 0.055(7) 0.004(5) -0.045(5) -0.002(6)
C5B 0.095(9) 0.057(5) 0.053(6) 0.022(5) -0.048(5) -0.025(5)
C6B 0.072(7) 0.075(5) 0.043(5) 0.028(5) -0.027(4) -0.019(5)
C7B 0.071(8) 0.135(9) 0.043(6) 0.044(6) -0.022(4) -0.021(7)
C8B 0.062(7) 0.152(9) 0.035(6) 0.036(6) -0.008(5) 0.003(7)
C9B 0.052(6) 0.107(8) 0.031(5) 0.003(5) -0.019(4) 0.009(5)
C10B 0.049(5) 0.069(5) 0.025(4) 0.010(4) -0.017(3) 0.003(4)
C11B 0.052(5) 0.059(5) 0.037(5) 0.018(4) -0.024(3) -0.005(4)
C12B 0.055(6) 0.048(5) 0.038(5) 0.007(4) -0.024(4) 0.005(4)

_geom_special_details            
;
 All esds (except the esd in the dihedral angle between two l.s. planes)
 are estimated using the full covariance matrix.  The cell esds are taken
 into account individually in the estimation of esds in distances, angles
 and torsion angles; correlations between esds in cell parameters are only
 used when they are defined by crystal symmetry.  An approximate (isotropic)
 treatment of cell esds is used for estimating esds involving l.s. planes.
;
loop_
_geom_bond_atom_site_label_1
_geom_bond_atom_site_label_2
_geom_bond_distance
_geom_bond_site_symmetry_2
_geom_bond_publ_flag
I1A C1A 2.080(9) . ?
F1A C2A 1.344(12) . ?
I2A C4A 2.086(10) . ?
F2A C3A 1.342(12) . ?
F3A C5A 1.323(13) . ?
F4A C6A 1.345(12) . ?
C1A C2A 1.405(14) . ?
C1A C6A 1.346(15) . ?
C2A C3A 1.367(15) . ?
C3A C4A 1.371(16) . ?
C4A C5A 1.373(15) . ?
C5A C6A 1.404(14) . ?
C1B H1B 0.9500 . ?
C1B C2B 1.37(2) . ?
C1B C9B 1.40(2) 2_567 ?
C2B H2B 0.9500 . ?
C2B C3B 1.37(2) . ?
C3B C4B 1.38(2) . ?
C3B C12B 1.433(16) . ?
C4B H4B 0.9500 . ?
C4B C5B 1.40(2) . ?
C5B H5B 0.9500 . ?
C5B C6B 1.376(19) . ?
C6B C7B 1.40(2) . ?
C6B C11B 1.413(16) . ?
C7B H7B 0.9500 . ?
C7B C8B 1.38(2) . ?
C8B H8B 0.9500 . ?
C8B C9B 1.41(2) . ?
C9B C10B 1.420(17) . ?
C10B C11B 1.418(16) . ?
C10B C12B 1.439(16) 2_567 ?
C11B C12B 1.404(17) . ?

loop_
_geom_angle_atom_site_label_1
_geom_angle_atom_site_label_2
_geom_angle_atom_site_label_3
_geom_angle
_geom_angle_site_symmetry_1
_geom_angle_site_symmetry_3
_geom_angle_publ_flag
C2A C1A I1A 123.0(7) . . ?
C6A C1A I1A 119.7(7) . . ?
C6A C1A C2A 117.3(9) . . ?
F1A C2A C1A 119.1(9) . . ?
F1A C2A C3A 119.5(10) . . ?
C3A C2A C1A 121.3(10) . . ?
F2A C3A C2A 118.1(10) . . ?
F2A C3A C4A 120.9(9) . . ?
C2A C3A C4A 121.0(10) . . ?
C3A C4A I2A 121.8(7) . . ?
C3A C4A C5A 118.4(9) . . ?
C5A C4A I2A 119.8(8) . . ?
F3A C5A C4A 121.0(10) . . ?
F3A C5A C6A 118.6(10) . . ?
C4A C5A C6A 120.3(10) . . ?
F4A C6A C1A 121.5(9) . . ?
F4A C6A C5A 116.8(10) . . ?
C1A C6A C5A 121.7(10) . . ?
C2B C1B H1B 119.0 . . ?
C2B C1B C9B 122.0(15) . 2_567 ?
C9B C1B H1B 119.0 2_567 . ?
C1B C2B H2B 119.2 . . ?
C1B C2B C3B 121.6(14) . . ?
C3B C2B H2B 119.2 . . ?
C2B C3B C4B 123.1(14) . . ?
C2B C3B C12B 119.7(14) . . ?
C4B C3B C12B 117.2(14) . . ?
C3B C4B H4B 119.2 . . ?
C3B C4B C5B 121.5(13) . . ?
C5B C4B H4B 119.2 . . ?
C4B C5B H5B 119.3 . . ?
C6B C5B C4B 121.3(13) . . ?
C6B C5B H5B 119.3 . . ?
C5B C6B C7B 122.6(13) . . ?
C5B C6B C11B 119.7(14) . . ?
C7B C6B C11B 117.7(13) . . ?
C6B C7B H7B 119.0 . . ?
C8B C7B C6B 122.1(14) . . ?
C8B C7B H7B 119.0 . . ?
C7B C8B H8B 119.0 . . ?
C7B C8B C9B 122.0(14) . . ?
C9B C8B H8B 119.0 . . ?
C1B C9B C8B 125.0(14) 2_567 . ?
C1B C9B C10B 118.4(14) 2_567 . ?
C8B C9B C10B 116.6(13) . . ?
C9B C10B C12B 119.9(11) . 2_567 ?
C11B C10B C9B 121.4(12) . . ?
C11B C10B C12B 118.7(10) . 2_567 ?
C6B C11B C10B 120.2(12) . . ?
C12B C11B C6B 118.4(11) . . ?
C12B C11B C10B 121.4(10) . . ?
C3B C12B C10B 118.3(12) . 2_567 ?
C11B C12B C3B 121.8(12) . . ?
C11B C12B C10B 119.9(10) . 2_567 ?

_shelx_res_file                  
;
TITL s12runs_a.res in P-1
    s12runs_a.res
    created by SHELXL-2018/3 at 11:51:55 on 14-Sep-2021
REM Old TITL s12runs in P-1
REM SHELXT solution in P-1
REM R1 0.264, Rweak 0.002, Alpha 0.113, Orientation as input
REM Formula found by SHELXT: C18 F4 I2
CELL 1.54178 5.7028 10.2278 14.3969 104.396 97.493 95.668
ZERR 1 0.0006 0.0012 0.0015 0.006 0.005 0.006
LATT 1
SFAC C H F I
UNIT 36 12 8 4
RIGU
L.S. 20
PLAN  20
TEMP -90
BOND $H
LIST 6
fmap 2
acta
REM <olex2.extras>
REM <HklSrc "%.\\s12runs_a.hkl">
REM </olex2.extras>
WGHT    0.068600    9.672900
FVAR       0.58538
I1A   4    0.884045    0.209867    0.633094    11.00000    0.05413    0.09786 =
         0.05384    0.02993   -0.01059    0.01844
F1A   3    0.736232    0.040092    0.406960    11.00000    0.10587    0.08811 =
         0.07520    0.00290    0.00650    0.05802
I2A   4    0.014819    0.271550    0.264313    11.00000    0.05118    0.10524 =
         0.05486    0.04068   -0.01485   -0.00095
F2A   3    0.405677    0.064947    0.266254    11.00000    0.10076    0.08118 =
         0.04084   -0.00801   -0.00370    0.01604
F3A   3    0.169826    0.432627    0.485756    11.00000    0.10451    0.12520 =
         0.06451    0.01256    0.00992    0.08194
F4A   3    0.501134    0.410611    0.625510    11.00000    0.10741    0.11384 =
         0.03402   -0.00678   -0.00282    0.05186
C1A   1    0.625911    0.224391    0.521199    11.00000    0.04165    0.06957 =
         0.03368    0.01680   -0.00338    0.01773
C2A   1    0.594394    0.137439    0.426818    11.00000    0.05054    0.06020 =
         0.04064    0.00703    0.00539    0.01957
C3A   1    0.423422    0.150399    0.354994    11.00000    0.05500    0.06535 =
         0.03323    0.00620   -0.00765    0.00722
C4A   1    0.275604    0.248552    0.372802    11.00000    0.04643    0.06379 =
         0.03311    0.01768   -0.00453    0.00471
C5A   1    0.302057    0.333238    0.465031    11.00000    0.06155    0.08124 =
         0.03467    0.01155    0.00167    0.03712
C6A   1    0.480994    0.320977    0.537979    11.00000    0.05813    0.07953 =
         0.02450    0.00473   -0.00509    0.02654
C1B   1   -0.338044    0.712337    1.169502    11.00000    0.08310    0.11168 =
         0.03696   -0.00871   -0.02538    0.03921
AFIX  43
H1B   2   -0.445610    0.738576    1.213693    11.00000   -1.20000
AFIX   0
C2B   1   -0.197018    0.811305    1.145930    11.00000    0.09638    0.08284 =
         0.04774   -0.00793   -0.03320    0.04045
AFIX  43
H2B   2   -0.211337    0.904255    1.173162    11.00000   -1.20000
AFIX   0
C3B   1   -0.035118    0.779727    1.083854    11.00000    0.08667    0.05505 =
         0.04376   -0.00045   -0.03720    0.01448
C4B   1    0.108534    0.876915    1.058195    11.00000    0.12326    0.04864 =
         0.05519    0.00362   -0.04466   -0.00193
AFIX  43
H4B   2    0.099891    0.970579    1.085650    11.00000   -1.20000
AFIX   0
C5B   1    0.266469    0.841031    0.992820    11.00000    0.09536    0.05673 =
         0.05291    0.02198   -0.04784   -0.02457
AFIX  43
H5B   2    0.359244    0.910618    0.975111    11.00000   -1.20000
AFIX   0
C6B   1    0.290578    0.706858    0.953464    11.00000    0.07210    0.07475 =
         0.04301    0.02781   -0.02735   -0.01922
C7B   1    0.454076    0.668127    0.890808    11.00000    0.07060    0.13500 =
         0.04293    0.04358   -0.02201   -0.02139
AFIX  43
H7B   2    0.554783    0.736866    0.875536    11.00000   -1.20000
AFIX   0
C8B   1    0.473722    0.533233    0.850477    11.00000    0.06215    0.15226 =
         0.03521    0.03610   -0.00799    0.00282
AFIX  43
H8B   2    0.588418    0.511955    0.808705    11.00000   -1.20000
AFIX   0
C9B   1    0.328960    0.426024    0.869313    11.00000    0.05212    0.10696 =
         0.03050    0.00275   -0.01882    0.00939
C10B  1    0.164883    0.463763    0.934174    11.00000    0.04912    0.06899 =
         0.02492    0.01025   -0.01722    0.00323
C11B  1    0.145828    0.602460    0.976114    11.00000    0.05242    0.05946 =
         0.03715    0.01846   -0.02373   -0.00533
C12B  1   -0.013162    0.639837    1.041712    11.00000    0.05519    0.04847 =
         0.03826    0.00723   -0.02412    0.00508
REM #####
HKLF 4


REM  s12runs_a.res in P-1
REM wR2 = 0.1923, GooF = S = 1.085, Restrained GooF = 1.061 for all data
REM R1 = 0.0697 for 2344 Fo > 4sig(Fo) and 0.0889 for all 3107 data
REM 217 parameters refined using 174 restraints

END

WGHT      0.0685      9.6550

REM Highest difference peak  3.305,  deepest hole -2.269,  1-sigma level  0.184
Q1    1   0.9203  0.1366  0.5853  11.00000  0.05    3.31
Q2    1  -0.0251  0.3409  0.3032  11.00000  0.05    3.29
Q3    1   0.0988  0.4055  0.9432  11.00000  0.05    0.80
Q4    1   0.1923  0.9041  1.0431  11.00000  0.05    0.73
Q5    1  -0.1777  0.6735  1.1068  11.00000  0.05    0.71
Q6    1  -0.3046  0.8976  1.2034  11.00000  0.05    0.70
Q7    1   0.3798  0.7830  0.9410  11.00000  0.05    0.67
Q8    1   0.8940  0.3077  0.7277  11.00000  0.05    0.64
Q9    1   0.9655  0.2838  0.6308  11.00000  0.05    0.61
Q10   1  -0.0838  0.2042  0.2785  11.00000  0.05    0.56
Q11   1   0.2513  0.0623  0.3018  11.00000  0.05    0.53
Q12   1   0.3760  0.3209  0.5049  11.00000  0.05    0.51
Q13   1  -0.0069  0.2023  0.1583  11.00000  0.05    0.51
Q14   1   0.0115  0.3661  0.7784  11.00000  0.05    0.50
Q15   1   0.2678  0.0923  0.2998  11.00000  0.05    0.50
Q16   1   0.3454  0.6404  0.9258  11.00000  0.05    0.49
Q17   1   0.5809  0.0345  0.4416  11.00000  0.05    0.48
Q18   1   0.0103  0.1619  0.1755  11.00000  0.05    0.48
Q19   1   0.9159  0.2047  0.6615  11.00000  0.05    0.47
Q20   1   0.3560  0.2000  0.3916  11.00000  0.05    0.46
;
_shelx_res_checksum              26240
_olex2_submission_special_instructions 'No special instructions were received'
_exptl_crystal_recrystallization_method 'Re-crystallisation from solvent: DCM'
_exptl_crystal_preparation       Luminescent
####################################################################### 
# 
# This file contains crystal structure data downloaded from the 
# Cambridge Structural Database (CSD) hosted by the Cambridge 
# Crystallographic Data Centre (CCDC).
# 
# Full information about CCDC data access policies and citation 
# guidelines are available at http://www.ccdc.cam.ac.uk/access/V1 
# 
# Audit and citation data items may have been added by the CCDC. 
# Please retain this information to preserve the provenance of 
# this file and to allow appropriate attribution of the data. 
# 
#######################################################################

data_s7_a
_audit_block_doi                 10.5517/ccdc.csd.cc2f63h8
_database_code_depnum_ccdc_archive 'CCDC 2240199'
loop_
_citation_id
_citation_doi
_citation_year
1 10.26434/chemrxiv-2023-wnhrf 2023
loop_
_audit_author_name
_audit_author_address
'Jogirdas Vainauskas'
;McGill University, University of Birmingham
Canada
;
_audit_update_record             
;
2023-04-25 deposited with the CCDC.	2023-10-09 downloaded from the CCDC.
;
_audit_creation_date             2023-04-12
_audit_creation_method           
;
Olex2 1.3
(compiled 2020.11.12 svn.r5f609507 for OlexSys, GUI svn.r6408)
;
_shelx_SHELXL_version_number     2018/3
# start Validation Reply Form
_vrf_PLAT971_s7_a                
;
PROBLEM: Check Calcd Resid. Dens. 0.96Ang From I1A 4.29 eA-3
RESPONSE: The large residual densities are located on heavy iodine atoms, 
and originates from absorption correction issues or Fourier
truncation error.
;
_vrf_PLAT112_s7_a                
;
PROBLEM: ADDSYM Detects New (Pseudo) Symm. Elem m 100 %Fit
RESPONSE: Attempts to solve the structure in a monoclinic space group 
were unsuccessful, suggesting the original triclinic space group is correct.
;
_vrf_PLAT113_s7_a                
;
PROBLEM: ADDSYM Suggests Possible Pseudo/New Space Group C2/m Check
RESPONSE: Attempts to solve the structure in a monoclinic space group 
were unsuccessful, suggesting the original triclinic space group is correct.
;
_vrf_PLAT331_s7_a                
;
PROBLEM: Small Aver Phenyl C-C Dist C1B      --C3B_b    .       1.36 Ang.  
RESPONSE: This is most likely due to thermal motion.
;
_vrf_PLAT342_s7_a                
;
PROBLEM: Low Bond Precision on  C-C Bonds ...............      0.023 Ang.  
RESPONSE: This is most likely due to thermal motion.
;
# end Validation Reply Form
_chemical_name_common            ?
_chemical_name_systematic        ?
_chemical_formula_moiety         'C6 F4 I2, C6 H6'
_chemical_formula_sum            'C12 H6 F4 I2'
_chemical_formula_weight         479.97
_chemical_melting_point          ?
loop_
_atom_type_symbol
_atom_type_description
_atom_type_scat_dispersion_real
_atom_type_scat_dispersion_imag
_atom_type_scat_source
C C 0.0181 0.0091 'International Tables Vol C Tables 4.2.6.8 and 6.1.1.4'
H H 0.0000 0.0000 'International Tables Vol C Tables 4.2.6.8 and 6.1.1.4'
F F 0.0727 0.0534 'International Tables Vol C Tables 4.2.6.8 and 6.1.1.4'
I I -0.3257 6.8362 'International Tables Vol C Tables 4.2.6.8 and 6.1.1.4'

_shelx_space_group_comment       
;
The symmetry employed for this shelxl refinement is uniquely defined
by the following loop, which should always be used as a source of
symmetry information in preference to the above space-group names.
They are only intended as comments.
;
_space_group_crystal_system      triclinic
_space_group_IT_number           2
_space_group_name_H-M_alt        'P -1'
_space_group_name_Hall           '-P 1'
loop_
_space_group_symop_operation_xyz
'x, y, z'
'-x, -y, -z'

_cell_length_a                   5.6444(7)
_cell_length_b                   5.6487(7)
_cell_length_c                   10.5675(13)
_cell_angle_alpha                90.233(7)
_cell_angle_beta                 90.118(7)
_cell_angle_gamma                100.763(8)
_cell_volume                     331.00(7)
_cell_formula_units_Z            1
_cell_measurement_reflns_used    3076
_cell_measurement_temperature    180(2)
_cell_measurement_theta_max      72.34
_cell_measurement_theta_min      4.18
_shelx_estimated_absorpt_T_max   ?
_shelx_estimated_absorpt_T_min   ?
_exptl_absorpt_coefficient_mu    37.606
_exptl_absorpt_correction_T_max  0.7536
_exptl_absorpt_correction_T_min  0.1342
_exptl_absorpt_correction_type   multi-scan
_exptl_absorpt_process_details   
;
SADABS-2016/2 (Bruker,2016/2) was used for absorption correction.
wR2(int) was 0.1839 before and 0.0831 after correction.
The Ratio of minimum to maximum transmission is 0.1781.
The \l/2 correction factor is Not present.
;
_exptl_absorpt_special_details   ?
_exptl_crystal_colour            colourless
_exptl_crystal_density_diffrn    2.402
_exptl_crystal_density_meas      ?
_exptl_crystal_density_method    'not measured'
_exptl_crystal_description       block
_exptl_crystal_F_000             219
_exptl_crystal_size_max          0.310
_exptl_crystal_size_mid          0.300
_exptl_crystal_size_min          0.170
_exptl_transmission_factor_max   ?
_exptl_transmission_factor_min   ?
_diffrn_reflns_av_R_equivalents  0.0731
_diffrn_reflns_av_unetI/netI     0.0695
_diffrn_reflns_Laue_measured_fraction_full 0.987
_diffrn_reflns_Laue_measured_fraction_max 0.981
_diffrn_reflns_limit_h_max       6
_diffrn_reflns_limit_h_min       -6
_diffrn_reflns_limit_k_max       6
_diffrn_reflns_limit_k_min       -6
_diffrn_reflns_limit_l_max       13
_diffrn_reflns_limit_l_min       -13
_diffrn_reflns_number            3945
_diffrn_reflns_point_group_measured_fraction_full 0.987
_diffrn_reflns_point_group_measured_fraction_max 0.981
_diffrn_reflns_theta_full        67.679
_diffrn_reflns_theta_max         72.519
_diffrn_reflns_theta_min         4.183
_diffrn_ambient_temperature      180
_diffrn_detector_area_resol_mean ?
_diffrn_measured_fraction_theta_full 0.987
_diffrn_measured_fraction_theta_max 0.981
_diffrn_measurement_device_type  'Bruker APEX-II CCD'
_diffrn_measurement_method       '\f and \w scans'
_diffrn_radiation_type           CuK\a
_diffrn_radiation_wavelength     1.54178
_diffrn_source                   ?
_diffrn_standards_number         0
_reflns_Friedel_coverage         0.000
_reflns_Friedel_fraction_full    .
_reflns_Friedel_fraction_max     .
_reflns_number_gt                1151
_reflns_number_total             1273
_reflns_special_details          
;
 Reflections were merged by SHELXL according to the crystal
 class for the calculation of statistics and refinement.
 
 _reflns_Friedel_fraction is defined as the number of unique
 Friedel pairs measured divided by the number that would be
 possible theoretically, ignoring centric projections and
 systematic absences.
;
_reflns_threshold_expression     'I > 2\s(I)'
_computing_cell_refinement       'Bruker SAINT'
_computing_data_collection       'Bruker APEX3'
_computing_data_reduction        'Bruker SAINT'
_computing_molecular_graphics    'Olex2 1.3 (Dolomanov et al., 2009)'
_computing_publication_material  'Olex2 1.3 (Dolomanov et al., 2009)'
_computing_structure_refinement  'SHELXL 2018/3 (Sheldrick, 2015)'
_computing_structure_solution    'SHELXT 2014/5 (Sheldrick, 2014)'
_refine_diff_density_max         4.273
_refine_diff_density_min         -2.400
_refine_diff_density_rms         0.519
_refine_ls_extinction_coef       0.029(5)
_refine_ls_extinction_expression Fc^*^=kFc[1+0.001xFc^2^\l^3^/sin(2\q)]^-1/4^
_refine_ls_extinction_method     'SHELXL-2018/3 (Sheldrick 2018)'
_refine_ls_goodness_of_fit_ref   1.086
_refine_ls_hydrogen_treatment    constr
_refine_ls_matrix_type           full
_refine_ls_number_parameters     83
_refine_ls_number_reflns         1273
_refine_ls_number_restraints     37
_refine_ls_R_factor_all          0.0959
_refine_ls_R_factor_gt           0.0910
_refine_ls_restrained_S_all      1.080
_refine_ls_shift/su_max          0.000
_refine_ls_shift/su_mean         0.000
_refine_ls_structure_factor_coef Fsqd
_refine_ls_weighting_details     
'w=1/[\s^2^(Fo^2^)+(0.1847P)^2^+0.5300P] where P=(Fo^2^+2Fc^2^)/3'
_refine_ls_weighting_scheme      calc
_refine_ls_wR_factor_gt          0.2171
_refine_ls_wR_factor_ref         0.2304
_refine_special_details          ?
_olex2_refinement_description    
;
1. Fixed Uiso
 At 1.2 times of:
  All C(H) groups
2. Rigid body (RIGU) restrains
 All non-hydrogen atoms
 with sigma for 1-2 distances of 0.004 and sigma for 1-3 distances of 0.004
3.a Aromatic/amide H refined with riding coordinates:
 C1B(H1B), C3B(H3B), C2B(H2B)
;
_atom_sites_solution_hydrogens   geom
_atom_sites_solution_primary     dual
_atom_sites_solution_secondary   ?
loop_
_atom_site_label
_atom_site_type_symbol
_atom_site_fract_x
_atom_site_fract_y
_atom_site_fract_z
_atom_site_U_iso_or_equiv
_atom_site_adp_type
_atom_site_occupancy
_atom_site_site_symmetry_order
_atom_site_calc_flag
_atom_site_refinement_flags_posn
_atom_site_refinement_flags_adp
_atom_site_refinement_flags_occupancy
_atom_site_disorder_assembly
_atom_site_disorder_group
I1A I 0.82224(12) 0.17804(12) 0.80380(6) 0.0377(6) Uani 1 1 d . . . . .
F1A F 0.4645(15) 0.5368(16) 0.7453(6) 0.0393(17) Uani 1 1 d . . . . .
F2A F 0.2159(18) 0.7844(18) 0.8949(8) 0.048(2) Uani 1 1 d . . . . .
C2A C 0.483(2) 0.516(2) 0.8717(11) 0.034(2) Uani 1 1 d . . . . .
C1A C 0.628(2) 0.368(2) 0.9189(11) 0.030(2) Uani 1 1 d . . . . .
C1B C -0.004(4) 0.192(3) 0.4260(13) 0.056(4) Uani 1 1 d . . . . .
H1B H -0.007855 0.327155 0.372898 0.068 Uiso 1 1 calc R U . . .
C3A C 0.358(2) 0.645(2) 0.9485(11) 0.030(2) Uani 1 1 d . . . . .
C3B C 0.199(3) -0.003(4) 0.5736(13) 0.056(4) Uani 1 1 d . . . . .
H3B H 0.336680 -0.007590 0.624543 0.068 Uiso 1 1 calc R U . . .
C2B C 0.190(3) 0.189(3) 0.4996(15) 0.058(3) Uani 1 1 d . . . . .
H2B H 0.320283 0.321821 0.499502 0.070 Uiso 1 1 calc R U . . .

loop_
_atom_site_aniso_label
_atom_site_aniso_U_11
_atom_site_aniso_U_22
_atom_site_aniso_U_33
_atom_site_aniso_U_23
_atom_site_aniso_U_13
_atom_site_aniso_U_12
I1A 0.0430(8) 0.0436(8) 0.0290(7) -0.0052(4) 0.0101(4) 0.0147(4)
F1A 0.055(4) 0.056(4) 0.011(3) -0.003(3) 0.003(3) 0.020(3)
F2A 0.064(5) 0.060(5) 0.029(4) 0.002(3) 0.001(3) 0.037(4)
C2A 0.044(6) 0.047(6) 0.014(4) -0.004(4) -0.002(4) 0.013(4)
C1A 0.034(5) 0.033(5) 0.022(5) 0.005(4) 0.010(4) 0.004(4)
C1B 0.097(10) 0.054(8) 0.024(6) 0.007(5) 0.023(6) 0.029(8)
C3A 0.033(5) 0.037(5) 0.024(5) -0.002(4) 0.008(4) 0.013(4)
C3B 0.047(8) 0.102(11) 0.026(6) -0.013(6) 0.001(5) 0.030(7)
C2B 0.069(8) 0.063(8) 0.038(7) -0.019(5) 0.021(5) 0.000(6)

_geom_special_details            
;
 All esds (except the esd in the dihedral angle between two l.s. planes)
 are estimated using the full covariance matrix.  The cell esds are taken
 into account individually in the estimation of esds in distances, angles
 and torsion angles; correlations between esds in cell parameters are only
 used when they are defined by crystal symmetry.  An approximate (isotropic)
 treatment of cell esds is used for estimating esds involving l.s. planes.
;
loop_
_geom_bond_atom_site_label_1
_geom_bond_atom_site_label_2
_geom_bond_distance
_geom_bond_site_symmetry_2
_geom_bond_publ_flag
I1A C1A 2.066(12) . ?
F1A C2A 1.347(14) . ?
F2A C3A 1.349(14) . ?
C2A C1A 1.369(18) . ?
C2A C3A 1.372(18) . ?
C1A C3A 1.406(16) 2_667 ?
C1B H1B 0.9500 . ?
C1B C3B 1.38(3) 2_556 ?
C1B C2B 1.35(3) . ?
C3B H3B 0.9500 . ?
C3B C2B 1.35(3) . ?
C2B H2B 0.9500 . ?

loop_
_geom_angle_atom_site_label_1
_geom_angle_atom_site_label_2
_geom_angle_atom_site_label_3
_geom_angle
_geom_angle_site_symmetry_1
_geom_angle_site_symmetry_3
_geom_angle_publ_flag
F1A C2A C1A 118.8(12) . . ?
F1A C2A C3A 118.9(12) . . ?
C1A C2A C3A 122.3(11) . . ?
C2A C1A I1A 122.5(9) . . ?
C2A C1A C3A 116.3(12) . 2_667 ?
C3A C1A I1A 121.2(9) 2_667 . ?
C3B C1B H1B 119.6 2_556 . ?
C2B C1B H1B 119.6 . . ?
C2B C1B C3B 120.9(15) . 2_556 ?
F2A C3A C2A 118.9(11) . . ?
F2A C3A C1A 119.7(11) . 2_667 ?
C2A C3A C1A 121.4(12) . 2_667 ?
C1B C3B H3B 120.6 2_556 . ?
C2B C3B C1B 118.9(15) . 2_556 ?
C2B C3B H3B 120.6 . . ?
C1B C2B C3B 120.2(15) . . ?
C1B C2B H2B 119.9 . . ?
C3B C2B H2B 119.9 . . ?

loop_
_geom_torsion_atom_site_label_1
_geom_torsion_atom_site_label_2
_geom_torsion_atom_site_label_3
_geom_torsion_atom_site_label_4
_geom_torsion
_geom_torsion_site_symmetry_1
_geom_torsion_site_symmetry_2
_geom_torsion_site_symmetry_3
_geom_torsion_site_symmetry_4
_geom_torsion_publ_flag
F1A C2A C1A I1A 0.4(17) . . . . ?
F1A C2A C1A C3A 179.6(10) . . . 2_667 ?
F1A C2A C3A F2A 1.5(19) . . . . ?
F1A C2A C3A C1A -179.6(10) . . . 2_667 ?
C1A C2A C3A F2A -179.1(11) . . . . ?
C1A C2A C3A C1A 0(2) . . . 2_667 ?
C1B C3B C2B C1B -1(2) 2_556 . . . ?
C3A C2A C1A I1A -178.9(9) . . . . ?
C3A C2A C1A C3A 0(2) . . . 2_667 ?
C3B C1B C2B C3B 1(2) 2_556 . . . ?

_shelx_res_file                  
;
TITL s7_a.res in P-1
    s7_a.res
    created by SHELXL-2018/3 at 10:50:31 on 12-Apr-2023
REM Old TITL s7 in P-1
REM SHELXT solution in P-1
REM R1 0.145, Rweak 0.008, Alpha 0.064, Orientation as input
REM Formula found by SHELXT: C6 F2 I
CELL 1.54178 5.6444 5.6487 10.5675 90.233 90.118 100.763
ZERR 1 0.0007 0.0007 0.0013 0.007 0.007 0.008
LATT 1
SFAC C H F I
UNIT 12 6 4 2
RIGU

L.S. 10
PLAN  20
TEMP -100
CONF
BOND $H
LIST 6
MORE -1
fmap 2
acta
REM <olex2.extras>
REM <HklSrc "%.\\s7_a.hkl">
REM </olex2.extras>

WGHT    0.184700    0.530000
EXTI    0.029357
FVAR       1.10483
I1A   4    0.822236    0.178040    0.803799    11.00000    0.04305    0.04364 =
         0.02897   -0.00518    0.01011    0.01467
F1A   3    0.464539    0.536821    0.745278    11.00000    0.05478    0.05565 =
         0.01093   -0.00304    0.00291    0.01953
F2A   3    0.215881    0.784446    0.894916    11.00000    0.06394    0.06030 =
         0.02858    0.00169    0.00083    0.03711
C2A   1    0.483211    0.515937    0.871670    11.00000    0.04365    0.04694 =
         0.01386   -0.00353   -0.00234    0.01270
C1A   1    0.628446    0.368343    0.918950    11.00000    0.03421    0.03312 =
         0.02205    0.00520    0.00967    0.00382
C1B   1   -0.004406    0.192479    0.425961    11.00000    0.09710    0.05416 =
         0.02407    0.00697    0.02313    0.02905
AFIX  43
H1B   2   -0.007855    0.327155    0.372898    11.00000   -1.20000
AFIX   0
C3A   1    0.357905    0.645159    0.948510    11.00000    0.03276    0.03717 =
         0.02374   -0.00248    0.00798    0.01262
C3B   1    0.198859   -0.002759    0.573559    11.00000    0.04731    0.10189 =
         0.02568   -0.01346    0.00113    0.03000
AFIX  43
H3B   2    0.336680   -0.007590    0.624543    11.00000   -1.20000
AFIX   0
C2B   1    0.189502    0.188780    0.499643    11.00000    0.06865    0.06349 =
         0.03805   -0.01924    0.02144   -0.00026
AFIX  43
H2B   2    0.320283    0.321821    0.499502    11.00000   -1.20000
AFIX   0
HKLF 4


REM  s7_a.res in P-1
REM wR2 = 0.2304, GooF = S = 1.086, Restrained GooF = 1.080 for all data
REM R1 = 0.0910 for 1151 Fo > 4sig(Fo) and 0.0959 for all 1273 data
REM 83 parameters refined using 37 restraints

END

WGHT      0.1846      0.5295

REM Highest difference peak  4.274,  deepest hole -2.401,  1-sigma level  0.519
Q1    1   0.8346  0.1733  0.8902  11.00000  0.05    4.27
Q2    1   0.8207  0.1936  0.7077  11.00000  0.05    4.22
Q3    1   0.6391  0.2363  0.6436  11.00000  0.05    1.82
Q4    1   0.4608  0.5241  0.4200  11.00000  0.05    1.75
Q5    1   0.9955  0.1295  0.9552  11.00000  0.05    1.47
Q6    1   0.4742  0.5002  0.8366  11.00000  0.05    1.36
Q7    1   0.8492 -0.0616  0.8166  11.00000  0.05    1.30
Q8    1   0.6618  0.0383  0.8605  11.00000  0.05    1.25
Q9    1   0.1825  0.8454  0.7659  11.00000  0.05    1.24
Q10   1  -0.0281  0.2151  0.3178  11.00000  0.05    1.12
Q11   1   0.0878  0.5861  0.3719  11.00000  0.05    1.09
Q12   1   0.1504 -0.1185  0.5014  11.00000  0.05    1.05
Q13   1   0.4203 -0.0557  0.5530  11.00000  0.05    1.00
Q14   1   0.5024  0.1141  0.5887  11.00000  0.05    0.99
Q15   1   0.4854  0.0837  0.5003  11.00000  0.05    0.98
Q16   1   0.3611  0.4211  0.9658  11.00000  0.05    0.96
Q17   1   0.3331  0.0989  0.8004  11.00000  0.05    0.96
Q18   1   0.3004 -0.2328  0.5217  11.00000  0.05    0.94
Q19   1   0.9914  0.3493  0.7429  11.00000  0.05    0.92
Q20   1  -0.1261  0.1662  0.4329  11.00000  0.05    0.90
;
_shelx_res_checksum              38658
_olex2_submission_special_instructions 'No special instructions were received'
_exptl_crystal_recrystallization_method 
'Re-crystallisation from solvent: Benzene'
####################################################################### 
# 
# This file contains crystal structure data downloaded from the 
# Cambridge Structural Database (CSD) hosted by the Cambridge 
# Crystallographic Data Centre (CCDC).
# 
# Full information about CCDC data access policies and citation 
# guidelines are available at http://www.ccdc.cam.ac.uk/access/V1 
# 
# Audit and citation data items may have been added by the CCDC. 
# Please retain this information to preserve the provenance of 
# this file and to allow appropriate attribution of the data. 
# 
#######################################################################

data_sfulldata_a
_database_code_depnum_ccdc_archive 'CCDC 2240203'
loop_
_audit_author_name
_audit_author_address
'Jogirdas Vainauskas'
;McGill University, University of Birmingham
Canada
;
_audit_update_record             
;
2023-04-25 deposited with the CCDC.	2023-10-09 downloaded from the CCDC.
;

_audit_creation_method           SHELXL-2018/3
_shelx_SHELXL_version_number     2018/3
_chemical_name_systematic        ?
_chemical_name_common            ?
_chemical_melting_point          ?
_chemical_formula_moiety         'C18 H12, C6 F4 I2'
_chemical_formula_sum            'C24 H12 F4 I2'
_chemical_formula_weight         630.14

loop_
_atom_type_symbol
_atom_type_description
_atom_type_scat_dispersion_real
_atom_type_scat_dispersion_imag
_atom_type_scat_source
C C 0.0181 0.0091 'International Tables Vol C Tables 4.2.6.8 and 6.1.1.4'
H H 0.0000 0.0000 'International Tables Vol C Tables 4.2.6.8 and 6.1.1.4'
F F 0.0727 0.0534 'International Tables Vol C Tables 4.2.6.8 and 6.1.1.4'
I I -0.3257 6.8362 'International Tables Vol C Tables 4.2.6.8 and 6.1.1.4'

_space_group_crystal_system      monoclinic
_space_group_IT_number           14
_space_group_name_H-M_alt        'P 21/c'
_space_group_name_Hall           '-P 2ybc'

_shelx_space_group_comment       
;
The symmetry employed for this shelxl refinement is uniquely defined
by the following loop, which should always be used as a source of
symmetry information in preference to the above space-group names.
They are only intended as comments.
;

loop_
_space_group_symop_operation_xyz
'x, y, z'
'-x, y+1/2, -z+1/2'
'-x, -y, -z'
'x, -y-1/2, z-1/2'

_cell_length_a                   19.1824(19)
_cell_length_b                   5.9202(7)
_cell_length_c                   8.9814(9)
_cell_angle_alpha                90
_cell_angle_beta                 90.617(6)
_cell_angle_gamma                90
_cell_volume                     1019.90(19)
_cell_formula_units_Z            2
_cell_measurement_temperature    298(2)
_cell_measurement_reflns_used    5318
_cell_measurement_theta_min      2.30
_cell_measurement_theta_max      72.32

_exptl_crystal_description       lath
_exptl_crystal_colour            orange
_exptl_crystal_density_meas      'not measured'
_exptl_crystal_density_method    ?
_exptl_crystal_density_diffrn    2.052
_exptl_crystal_F_000             596
_exptl_transmission_factor_min   ?
_exptl_transmission_factor_max   ?
_exptl_crystal_size_max          0.160
_exptl_crystal_size_mid          0.152
_exptl_crystal_size_min          0.043
_exptl_absorpt_coefficient_mu    24.621
_shelx_estimated_absorpt_T_min   0.110
_shelx_estimated_absorpt_T_max   0.417
_exptl_absorpt_correction_type   multi-scan
_exptl_absorpt_correction_T_min  0.3124
_exptl_absorpt_correction_T_max  0.7536
_exptl_absorpt_process_details   
;
SADABS-2016/2 (Bruker,2016/2) was used for absorption correction.
wR2(int) was 0.1577 before and 0.0646 after correction.
The Ratio of minimum to maximum transmission is 0.8273.
The \l/2 correction factor is Not present.
;
_exptl_absorpt_special_details   ?
_diffrn_measurement_device_type  
'Bruker D8 Venture, Dual, Cu at zero, PHOTON II'
_diffrn_measurement_method       '\f and \w scans'
_diffrn_radiation_type           CuK\a
_diffrn_radiation_wavelength     1.54178
_diffrn_source                   'micro-focus sealed X-ray tube'
_diffrn_detector_area_resol_mean ?
_diffrn_ambient_temperature      298
_diffrn_reflns_number            15463
_diffrn_reflns_av_unetI/netI     0.0451
_diffrn_reflns_av_R_equivalents  0.0806
_diffrn_reflns_limit_h_min       -23
_diffrn_reflns_limit_h_max       23
_diffrn_reflns_limit_k_min       -5
_diffrn_reflns_limit_k_max       7
_diffrn_reflns_limit_l_min       -11
_diffrn_reflns_limit_l_max       11
_diffrn_reflns_theta_min         2.303
_diffrn_reflns_theta_max         72.539
_diffrn_reflns_theta_full        67.679
_diffrn_measured_fraction_theta_max 0.997
_diffrn_measured_fraction_theta_full 0.999
_diffrn_reflns_Laue_measured_fraction_max 0.997
_diffrn_reflns_Laue_measured_fraction_full 0.999
_diffrn_reflns_point_group_measured_fraction_max 0.997
_diffrn_reflns_point_group_measured_fraction_full 0.999
_reflns_number_total             2020
_reflns_number_gt                1621
_reflns_threshold_expression     'I > 2\s(I)'
_reflns_Friedel_coverage         0.000
_reflns_Friedel_fraction_max     .
_reflns_Friedel_fraction_full    .

_reflns_special_details          
;
 Reflections were merged by SHELXL according to the crystal
 class for the calculation of statistics and refinement.
 
 _reflns_Friedel_fraction is defined as the number of unique
 Friedel pairs measured divided by the number that would be
 possible theoretically, ignoring centric projections and
 systematic absences.
;

_computing_data_collection       ?
_computing_cell_refinement       'SAINT V8.38A (?, 2016)'
_computing_data_reduction        'SAINT V8.38A (?, 2016)'
_computing_molecular_graphics    'Olex2 1.3 (Dolomanov et al., 2009)'
_computing_publication_material  'Olex2 1.3 (Dolomanov et al., 2009)'
_computing_structure_refinement  'SHELXL 2018/3 (Sheldrick, 2015)'
_computing_structure_solution    'SHELXT 2014/5 (Sheldrick, 2014)'
_refine_special_details          ?
_refine_ls_structure_factor_coef Fsqd
_refine_ls_matrix_type           full
_refine_ls_weighting_scheme      calc
_refine_ls_weighting_details     
'w=1/[\s^2^(Fo^2^)+(0.0131P)^2^+6.4952P] where P=(Fo^2^+2Fc^2^)/3'
_atom_sites_solution_primary     ?
_atom_sites_solution_secondary   ?
_atom_sites_solution_hydrogens   geom
_refine_ls_hydrogen_treatment    constr
_refine_ls_extinction_method     'SHELXL-2018/3 (Sheldrick 2018)'
_refine_ls_extinction_coef       0.00090(15)
_refine_ls_extinction_expression Fc^*^=kFc[1+0.001xFc^2^\l^3^/sin(2\q)]^-1/4^
_refine_ls_number_reflns         2020
_refine_ls_number_parameters     137
_refine_ls_number_restraints     73
_refine_ls_R_factor_all          0.0614
_refine_ls_R_factor_gt           0.0464
_refine_ls_wR_factor_ref         0.1107
_refine_ls_wR_factor_gt          0.0995
_refine_ls_goodness_of_fit_ref   1.077
_refine_ls_restrained_S_all      1.059
_refine_ls_shift/su_max          0.000
_refine_ls_shift/su_mean         0.000

loop_
_atom_site_label
_atom_site_type_symbol
_atom_site_fract_x
_atom_site_fract_y
_atom_site_fract_z
_atom_site_U_iso_or_equiv
_atom_site_adp_type
_atom_site_occupancy
_atom_site_site_symmetry_order
_atom_site_calc_flag
_atom_site_refinement_flags_posn
_atom_site_refinement_flags_adp
_atom_site_refinement_flags_occupancy
_atom_site_disorder_assembly
_atom_site_disorder_group
C1A C 0.1395(3) 0.2846(11) 0.2118(7) 0.0412(13) Uani 1 1 d . . . . .
H1A H 0.127385 0.145364 0.171147 0.049 Uiso 1 1 calc R U . . .
C2A C 0.1988(3) 0.3895(13) 0.1671(7) 0.0464(15) Uani 1 1 d . . . . .
H2A H 0.227071 0.319885 0.097156 0.056 Uiso 1 1 calc R U . . .
C3A C 0.2182(3) 0.6024(13) 0.2252(8) 0.0493(15) Uani 1 1 d . . . . .
H3A H 0.258501 0.672538 0.191883 0.059 Uiso 1 1 calc R U . . .
C4A C 0.1786(3) 0.7048(11) 0.3288(7) 0.0413(14) Uani 1 1 d . . . . .
H4A H 0.192943 0.842831 0.368079 0.050 Uiso 1 1 calc R U . . .
C5A C 0.1150(3) 0.6051(10) 0.3795(6) 0.0349(12) Uani 1 1 d . . . . .
C6A C 0.0718(3) 0.7096(10) 0.4827(6) 0.0349(12) Uani 1 1 d . . . . .
H6A H 0.084686 0.849070 0.521945 0.042 Uiso 1 1 calc R U . . .
C7A C 0.0099(3) 0.6105(9) 0.5284(6) 0.0312(11) Uani 1 1 d . . . . .
C8A C -0.0341(3) 0.7121(9) 0.6330(6) 0.0328(11) Uani 1 1 d . . . . .
H8A H -0.021292 0.851311 0.672770 0.039 Uiso 1 1 calc R U . . .
C9A C -0.0955(3) 0.6138(10) 0.6794(6) 0.0336(12) Uani 1 1 d . . . . .
I1B I 0.34820(2) 0.22516(10) 0.34542(5) 0.0632(3) Uani 1 1 d . . . . .
F1B F 0.5058(2) 0.3958(7) 0.3513(5) 0.0626(11) Uani 1 1 d . . . . .
F2B F 0.6223(2) 0.2210(7) 0.4644(5) 0.0642(11) Uani 1 1 d . . . . .
C1B C 0.4387(3) 0.0933(11) 0.4392(6) 0.0414(14) Uani 1 1 d . . . . .
C2B C 0.5022(3) 0.1986(10) 0.4249(7) 0.0416(13) Uani 1 1 d . . . . .
C3B C 0.5620(3) 0.1088(11) 0.4830(7) 0.0414(14) Uani 1 1 d . . . . .

loop_
_atom_site_aniso_label
_atom_site_aniso_U_11
_atom_site_aniso_U_22
_atom_site_aniso_U_33
_atom_site_aniso_U_23
_atom_site_aniso_U_13
_atom_site_aniso_U_12
C1A 0.045(3) 0.049(4) 0.029(3) -0.003(3) -0.009(2) 0.007(3)
C2A 0.041(3) 0.063(4) 0.035(3) 0.006(3) 0.002(3) 0.014(3)
C3A 0.035(3) 0.065(4) 0.048(4) 0.015(3) 0.001(3) 0.000(3)
C4A 0.032(3) 0.051(4) 0.041(3) 0.008(3) -0.006(2) -0.008(3)
C5A 0.032(3) 0.038(3) 0.035(3) 0.004(2) -0.008(2) -0.001(2)
C6A 0.040(3) 0.031(3) 0.033(3) 0.004(2) -0.012(2) -0.003(2)
C7A 0.037(3) 0.028(3) 0.029(3) -0.002(2) -0.008(2) 0.002(2)
C8A 0.035(3) 0.031(3) 0.032(3) -0.002(2) -0.008(2) 0.000(2)
C9A 0.038(3) 0.035(3) 0.027(3) 0.003(2) -0.007(2) 0.004(2)
I1B 0.0518(3) 0.0941(5) 0.0438(3) 0.0111(3) 0.00071(19) 0.0202(3)
F1B 0.072(3) 0.051(2) 0.065(3) 0.025(2) 0.011(2) 0.005(2)
F2B 0.048(2) 0.072(3) 0.073(3) 0.010(2) 0.003(2) -0.015(2)
C1B 0.047(3) 0.049(4) 0.027(3) 0.002(3) 0.002(2) 0.006(3)
C2B 0.053(3) 0.037(3) 0.035(3) 0.006(2) 0.003(3) 0.001(3)
C3B 0.041(3) 0.050(4) 0.034(3) 0.004(3) 0.004(2) -0.004(3)

_geom_special_details            
;
 All esds (except the esd in the dihedral angle between two l.s. planes)
 are estimated using the full covariance matrix.  The cell esds are taken
 into account individually in the estimation of esds in distances, angles
 and torsion angles; correlations between esds in cell parameters are only
 used when they are defined by crystal symmetry.  An approximate (isotropic)
 treatment of cell esds is used for estimating esds involving l.s. planes.
;

loop_
_geom_bond_atom_site_label_1
_geom_bond_atom_site_label_2
_geom_bond_distance
_geom_bond_site_symmetry_2
_geom_bond_publ_flag
C1A C2A 1.361(9) . ?
C1A C9A 1.431(8) 3_566 ?
C1A H1A 0.9300 . ?
C2A C3A 1.412(10) . ?
C2A H2A 0.9300 . ?
C3A C4A 1.351(9) . ?
C3A H3A 0.9300 . ?
C4A C5A 1.435(8) . ?
C4A H4A 0.9300 . ?
C5A C6A 1.395(8) . ?
C5A C9A 1.447(8) 3_566 ?
C6A C7A 1.390(8) . ?
C6A H6A 0.9300 . ?
C7A C8A 1.404(8) . ?
C7A C7A 1.452(11) 3_566 ?
C8A C9A 1.382(8) . ?
C8A H8A 0.9300 . ?
I1B C1B 2.075(6) . ?
F1B C2B 1.344(7) . ?
F2B C3B 1.347(7) . ?
C1B C2B 1.374(9) . ?
C1B C3B 1.386(9) 3_656 ?
C2B C3B 1.363(9) . ?

loop_
_geom_angle_atom_site_label_1
_geom_angle_atom_site_label_2
_geom_angle_atom_site_label_3
_geom_angle
_geom_angle_site_symmetry_1
_geom_angle_site_symmetry_3
_geom_angle_publ_flag
C2A C1A C9A 120.8(6) . 3_566 ?
C2A C1A H1A 119.6 . . ?
C9A C1A H1A 119.6 3_566 . ?
C1A C2A C3A 121.0(6) . . ?
C1A C2A H2A 119.5 . . ?
C3A C2A H2A 119.5 . . ?
C4A C3A C2A 120.5(6) . . ?
C4A C3A H3A 119.7 . . ?
C2A C3A H3A 119.7 . . ?
C3A C4A C5A 121.3(6) . . ?
C3A C4A H4A 119.3 . . ?
C5A C4A H4A 119.3 . . ?
C6A C5A C4A 122.8(6) . . ?
C6A C5A C9A 119.2(5) . 3_566 ?
C4A C5A C9A 118.0(5) . 3_566 ?
C7A C6A C5A 121.6(5) . . ?
C7A C6A H6A 119.2 . . ?
C5A C6A H6A 119.2 . . ?
C6A C7A C8A 122.5(5) . . ?
C6A C7A C7A 119.8(6) . 3_566 ?
C8A C7A C7A 117.7(6) . 3_566 ?
C9A C8A C7A 122.7(5) . . ?
C9A C8A H8A 118.6 . . ?
C7A C8A H8A 118.6 . . ?
C8A C9A C1A 122.7(5) . 3_566 ?
C8A C9A C5A 119.0(5) . 3_566 ?
C1A C9A C5A 118.3(5) 3_566 3_566 ?
C2B C1B C3B 116.9(6) . 3_656 ?
C2B C1B I1B 122.0(5) . . ?
C3B C1B I1B 121.1(5) 3_656 . ?
F1B C2B C3B 118.7(6) . . ?
F1B C2B C1B 119.4(6) . . ?
C3B C2B C1B 122.0(6) . . ?
F2B C3B C2B 118.8(6) . . ?
F2B C3B C1B 120.1(6) . 3_656 ?
C2B C3B C1B 121.1(6) . 3_656 ?

loop_
_geom_torsion_atom_site_label_1
_geom_torsion_atom_site_label_2
_geom_torsion_atom_site_label_3
_geom_torsion_atom_site_label_4
_geom_torsion
_geom_torsion_site_symmetry_1
_geom_torsion_site_symmetry_2
_geom_torsion_site_symmetry_3
_geom_torsion_site_symmetry_4
_geom_torsion_publ_flag
C9A C1A C2A C3A -0.8(9) 3_566 . . . ?
C1A C2A C3A C4A 1.2(10) . . . . ?
C2A C3A C4A C5A -2.0(10) . . . . ?
C3A C4A C5A C6A -177.9(6) . . . . ?
C3A C4A C5A C9A 2.3(9) . . . 3_566 ?
C4A C5A C6A C7A 179.1(5) . . . . ?
C9A C5A C6A C7A -1.1(8) 3_566 . . . ?
C5A C6A C7A C8A 179.5(5) . . . . ?
C5A C6A C7A C7A 1.9(10) . . . 3_566 ?
C6A C7A C8A C9A -179.6(5) . . . . ?
C7A C7A C8A C9A -2.1(9) 3_566 . . . ?
C7A C8A C9A C1A 178.7(5) . . . 3_566 ?
C7A C8A C9A C5A 1.3(8) . . . 3_566 ?
C3B C1B C2B F1B -179.6(5) 3_656 . . . ?
I1B C1B C2B F1B 1.7(8) . . . . ?
C3B C1B C2B C3B 0.6(10) 3_656 . . . ?
I1B C1B C2B C3B -178.1(5) . . . . ?
F1B C2B C3B F2B 0.1(9) . . . . ?
C1B C2B C3B F2B 179.9(6) . . . . ?
F1B C2B C3B C1B 179.6(6) . . . 3_656 ?
C1B C2B C3B C1B -0.6(11) . . . 3_656 ?

_refine_diff_density_max         0.730
_refine_diff_density_min         -1.276
_refine_diff_density_rms         0.125

_shelx_res_file                  
;
TITL sfulldata_a.res in P2(1)/c
    sfulldata_a.res
    created by SHELXL-2018/3 at 10:24:23 on 22-Mar-2022
REM Old TITL sfulldata in P2(1)/c
REM SHELXT solution in P2(1)/c
REM R1 0.214, Rweak 0.006, Alpha 0.031, Orientation as input
REM Formula found by SHELXT: C12 F2 I
CELL 1.54178 19.1824 5.9202 8.9814 90 90.617 90
ZERR 2 0.0019 0.0007 0.0009 0 0.006 0
LATT 1
SYMM -X,0.5+Y,0.5-Z
SFAC C H F I
UNIT 48 24 8 4
RIGU
L.S. 10
PLAN  5
SIZE 0.043 0.152 0.16
TEMP 0
CONF
LIST 6
MORE -1
BOND $H
fmap 2
acta
OMIT 19 1 6
REM <olex2.extras>
REM <HklSrc "%.\\sfulldata_a.hkl">
REM </olex2.extras>
WGHT    0.013100    6.495200
EXTI    0.000903
FVAR       0.43091
C1A   1    0.139469    0.284632    0.211781    11.00000    0.04459    0.04943 =
         0.02935   -0.00268   -0.00927    0.00724
AFIX  43
H1A   2    0.127385    0.145364    0.171147    11.00000   -1.20000
AFIX   0
C2A   1    0.198831    0.389500    0.167069    11.00000    0.04057    0.06329 =
         0.03544    0.00581    0.00192    0.01402
AFIX  43
H2A   2    0.227071    0.319885    0.097156    11.00000   -1.20000
AFIX   0
C3A   1    0.218197    0.602351    0.225196    11.00000    0.03491    0.06465 =
         0.04833    0.01463    0.00075    0.00038
AFIX  43
H3A   2    0.258501    0.672538    0.191883    11.00000   -1.20000
AFIX   0
C4A   1    0.178633    0.704842    0.328828    11.00000    0.03162    0.05126 =
         0.04092    0.00778   -0.00613   -0.00822
AFIX  43
H4A   2    0.192943    0.842831    0.368079    11.00000   -1.20000
AFIX   0
C5A   1    0.114980    0.605075    0.379547    11.00000    0.03191    0.03808 =
         0.03468    0.00431   -0.00786   -0.00054
C6A   1    0.071775    0.709641    0.482724    11.00000    0.04025    0.03145 =
         0.03269    0.00411   -0.01230   -0.00260
AFIX  43
H6A   2    0.084686    0.849070    0.521945    11.00000   -1.20000
AFIX   0
C7A   1    0.009868    0.610473    0.528365    11.00000    0.03666    0.02788 =
         0.02902   -0.00208   -0.00791    0.00225
C8A   1   -0.034054    0.712079    0.633026    11.00000    0.03521    0.03063 =
         0.03239   -0.00236   -0.00796    0.00048
AFIX  43
H8A   2   -0.021292    0.851311    0.672770    11.00000   -1.20000
AFIX   0
C9A   1   -0.095458    0.613759    0.679419    11.00000    0.03776    0.03543 =
         0.02744    0.00287   -0.00655    0.00387
I1B   4    0.348205    0.225162    0.345416    11.00000    0.05178    0.09408 =
         0.04384    0.01115    0.00071    0.02017
F1B   3    0.505801    0.395816    0.351259    11.00000    0.07215    0.05122 =
         0.06475    0.02522    0.01133    0.00453
F2B   3    0.622330    0.221029    0.464414    11.00000    0.04814    0.07162 =
         0.07291    0.00953    0.00338   -0.01511
C1B   1    0.438748    0.093338    0.439216    11.00000    0.04743    0.04941 =
         0.02735    0.00209    0.00178    0.00648
C2B   1    0.502182    0.198639    0.424915    11.00000    0.05253    0.03713 =
         0.03508    0.00647    0.00326    0.00084
C3B   1    0.561958    0.108793    0.482961    11.00000    0.04067    0.05012 =
         0.03362    0.00408    0.00419   -0.00435
REM #####
HKLF 4


REM  sfulldata_a.res in P2(1)/c
REM wR2 = 0.1107, GooF = S = 1.077, Restrained GooF = 1.059 for all data
REM R1 = 0.0464 for 1621 Fo > 4sig(Fo) and 0.0614 for all 2020 data
REM 137 parameters refined using 73 restraints

END

WGHT      0.0130      6.4889

REM Highest difference peak  0.730,  deepest hole -1.276,  1-sigma level  0.125
Q1    1   0.3460  0.1579  0.3749  11.00000  0.05    0.73
Q2    1   0.3662  0.3327  0.3684  11.00000  0.05    0.72
Q3    1   0.3866  0.3021  0.3632  11.00000  0.05    0.69
Q4    1   0.2885  0.3121  0.3626  11.00000  0.05    0.58
Q5    1   0.2856  0.1149  0.3512  11.00000  0.05    0.52
;
_shelx_res_checksum              11268

_exptl_crystal_recrystallization_method 
'Re-crystallisation from solvent: 1,2,4-trichlorobenzene'
####################################################################### 
# 
# This file contains crystal structure data downloaded from the 
# Cambridge Structural Database (CSD) hosted by the Cambridge 
# Crystallographic Data Centre (CCDC).
# 
# Full information about CCDC data access policies and citation 
# guidelines are available at http://www.ccdc.cam.ac.uk/access/V1 
# 
# Audit and citation data items may have been added by the CCDC. 
# Please retain this information to preserve the provenance of 
# this file and to allow appropriate attribution of the data. 
# 
#######################################################################

data_s2_a
_database_code_depnum_ccdc_archive 'CCDC 2240202'
loop_
_audit_author_name
_audit_author_address
'Jogirdas Vainauskas'
;McGill University, University of Birmingham
Canada
;
_audit_update_record             
;
2023-04-25 deposited with the CCDC.	2023-10-09 downloaded from the CCDC.
;
_audit_creation_date             2022-01-20
_audit_creation_method           
;
Olex2 1.3
(compiled 2020.11.12 svn.r5f609507 for OlexSys, GUI svn.r6408)
;
_shelx_SHELXL_version_number     2018/3
# start Validation Reply Form
_vrf_PLAT972_s2_a                
;
PROBLEM: Check Calcd Resid. Dens.  0.65Ang From I3A            -3.14 eA-3  
RESPONSE: The large residual densities are located on heavy iodine atoms, 
and most likely originate from absorption correction issues or Fourier 
truncation error.
;
# end Validation Reply Form
_chemical_name_common            ?
_chemical_name_systematic        ?
_chemical_formula_moiety         'C20 H12, 2(C6 F4 I2)'
_chemical_formula_sum            'C32 H12 F8 I4'
_chemical_formula_weight         1056.02
_chemical_melting_point          ?
loop_
_atom_type_symbol
_atom_type_description
_atom_type_scat_dispersion_real
_atom_type_scat_dispersion_imag
_atom_type_scat_source
C C 0.0181 0.0091 'International Tables Vol C Tables 4.2.6.8 and 6.1.1.4'
H H 0.0000 0.0000 'International Tables Vol C Tables 4.2.6.8 and 6.1.1.4'
F F 0.0727 0.0534 'International Tables Vol C Tables 4.2.6.8 and 6.1.1.4'
I I -0.3257 6.8362 'International Tables Vol C Tables 4.2.6.8 and 6.1.1.4'

_shelx_space_group_comment       
;
The symmetry employed for this shelxl refinement is uniquely defined
by the following loop, which should always be used as a source of
symmetry information in preference to the above space-group names.
They are only intended as comments.
;
_space_group_crystal_system      triclinic
_space_group_IT_number           2
_space_group_name_H-M_alt        'P -1'
_space_group_name_Hall           '-P 1'
loop_
_space_group_symop_operation_xyz
'x, y, z'
'-x, -y, -z'

_cell_length_a                   5.8113(2)
_cell_length_b                   10.2259(4)
_cell_length_c                   13.3298(4)
_cell_angle_alpha                103.6520(10)
_cell_angle_beta                 92.767(2)
_cell_angle_gamma                96.252(2)
_cell_volume                     762.93(5)
_cell_formula_units_Z            1
_cell_measurement_reflns_used    6351
_cell_measurement_temperature    298
_cell_measurement_theta_max      72.47
_cell_measurement_theta_min      3.42
_shelx_estimated_absorpt_T_max   ?
_shelx_estimated_absorpt_T_min   ?
_exptl_absorpt_coefficient_mu    32.725
_exptl_absorpt_correction_T_max  0.7536
_exptl_absorpt_correction_T_min  0.4691
_exptl_absorpt_correction_type   multi-scan
_exptl_absorpt_process_details   
;
SADABS-2016/2 (Bruker,2016/2) was used for absorption correction.
wR2(int) was 0.1839 before and 0.0831 after correction.
The Ratio of minimum to maximum transmission is 0.1781.
The \l/2 correction factor is Not present.
;
_exptl_absorpt_special_details   ?
_exptl_crystal_colour            orange
_exptl_crystal_density_diffrn    2.298
_exptl_crystal_density_meas      ?
_exptl_crystal_density_method    ?
_exptl_crystal_description       block
_exptl_crystal_F_000             488
_exptl_crystal_size_max          0.400
_exptl_crystal_size_mid          0.200
_exptl_crystal_size_min          0.130
_exptl_transmission_factor_max   ?
_exptl_transmission_factor_min   ?
_diffrn_reflns_av_R_equivalents  0.0667
_diffrn_reflns_av_unetI/netI     0.0589
_diffrn_reflns_Laue_measured_fraction_full 0.988
_diffrn_reflns_Laue_measured_fraction_max 0.985
_diffrn_reflns_limit_h_max       7
_diffrn_reflns_limit_h_min       -6
_diffrn_reflns_limit_k_max       12
_diffrn_reflns_limit_k_min       -12
_diffrn_reflns_limit_l_max       16
_diffrn_reflns_limit_l_min       -16
_diffrn_reflns_number            12061
_diffrn_reflns_point_group_measured_fraction_full 0.988
_diffrn_reflns_point_group_measured_fraction_max 0.985
_diffrn_reflns_theta_full        67.679
_diffrn_reflns_theta_max         72.392
_diffrn_reflns_theta_min         3.422
_diffrn_ambient_temperature      298
_diffrn_detector_area_resol_mean ?
_diffrn_measured_fraction_theta_full 0.988
_diffrn_measured_fraction_theta_max 0.985
_diffrn_measurement_device_type  
'Bruker D8 Venture, Dual, Cu at zero, PHOTON II'
_diffrn_measurement_method       '\f and \w scans'
_diffrn_radiation_type           CuK\a
_diffrn_radiation_wavelength     1.54178
_diffrn_source                   'micro-focus sealed X-ray tube'
_reflns_Friedel_coverage         0.000
_reflns_Friedel_fraction_full    .
_reflns_Friedel_fraction_max     .
_reflns_number_gt                2436
_reflns_number_total             2980
_reflns_special_details          
;
 Reflections were merged by SHELXL according to the crystal
 class for the calculation of statistics and refinement.
 
 _reflns_Friedel_fraction is defined as the number of unique
 Friedel pairs measured divided by the number that would be
 possible theoretically, ignoring centric projections and
 systematic absences.
;
_reflns_threshold_expression     'I > 2\s(I)'
_computing_cell_refinement       'Bruker SAINT'
_computing_data_collection       'Bruker APEX3'
_computing_data_reduction        'Bruker SAINT'
_computing_molecular_graphics    'Olex2 1.3 (Dolomanov et al., 2009)'
_computing_publication_material  'Olex2 1.3 (Dolomanov et al., 2009)'
_computing_structure_refinement  'SHELXL 2018/3 (Sheldrick, 2015)'
_computing_structure_solution    'SHELXT 2014/5 (Sheldrick, 2014)'
_refine_diff_density_max         2.185
_refine_diff_density_min         -3.180
_refine_diff_density_rms         0.394
_refine_ls_extinction_coef       0.0230(18)
_refine_ls_extinction_expression Fc^*^=kFc[1+0.001xFc^2^\l^3^/sin(2\q)]^-1/4^
_refine_ls_extinction_method     'SHELXL-2018/3 (Sheldrick 2018)'
_refine_ls_goodness_of_fit_ref   1.100
_refine_ls_hydrogen_treatment    constr
_refine_ls_matrix_type           full
_refine_ls_number_parameters     200
_refine_ls_number_reflns         2980
_refine_ls_number_restraints     159
_refine_ls_R_factor_all          0.0950
_refine_ls_R_factor_gt           0.0857
_refine_ls_restrained_S_all      1.075
_refine_ls_shift/su_max          0.000
_refine_ls_shift/su_mean         0.000
_refine_ls_structure_factor_coef Fsqd
_refine_ls_weighting_details     
'w=1/[\s^2^(Fo^2^)+(0.1568P)^2^+1.8196P] where P=(Fo^2^+2Fc^2^)/3'
_refine_ls_weighting_scheme      calc
_refine_ls_wR_factor_gt          0.2115
_refine_ls_wR_factor_ref         0.2304
_refine_special_details          ?
_olex2_refinement_description    
;
1. Rigid body (RIGU) restrains
 All non-hydrogen atoms
 with sigma for 1-2 distances of 0.004 and sigma for 1-3 distances of 0.004
2.a Aromatic/amide H refined with riding coordinates:
 C3B(H3B), C4B(H4B), C5B(H5B), C7B(H7B), C8B(H8B), C9B(H9B)
;
_atom_sites_solution_hydrogens   geom
_atom_sites_solution_primary     ?
_atom_sites_solution_secondary   ?
loop_
_atom_site_label
_atom_site_type_symbol
_atom_site_fract_x
_atom_site_fract_y
_atom_site_fract_z
_atom_site_U_iso_or_equiv
_atom_site_adp_type
_atom_site_occupancy
_atom_site_site_symmetry_order
_atom_site_calc_flag
_atom_site_refinement_flags_posn
_atom_site_refinement_flags_adp
_atom_site_refinement_flags_occupancy
_atom_site_disorder_assembly
_atom_site_disorder_group
C1A C 0.3131(12) 0.7554(8) 0.3653(6) 0.0302(14) Uani 1 1 d . . . . .
I1A I 0.08535(11) 0.78156(7) 0.24912(5) 0.0538(4) Uani 1 1 d . . . . .
F2A F 0.4801(12) 0.9053(6) 0.6369(4) 0.0582(16) Uani 1 1 d . . . . .
C2A C 0.3226(14) 0.8366(8) 0.4654(6) 0.0339(16) Uani 1 1 d . . . . .
I3A I 0.86211(10) 0.70437(8) 0.63907(5) 0.0545(4) Uani 1 1 d . . . . .
F3A F 0.7537(14) 0.5450(8) 0.4010(5) 0.077(2) Uani 1 1 d . . . . .
C3A C 0.4751(14) 0.8215(8) 0.5418(5) 0.0318(15) Uani 1 1 d . . . . .
F4A F 0.4610(14) 0.5761(7) 0.2515(4) 0.0670(18) Uani 1 1 d . . . . .
C4A C 0.6243(13) 0.7242(8) 0.5235(6) 0.0305(14) Uani 1 1 d . . . . .
C5A C 0.6173(15) 0.6440(9) 0.4250(7) 0.0380(17) Uani 1 1 d . . . . .
C6A C 0.4640(15) 0.6586(8) 0.3478(6) 0.0357(16) Uani 1 1 d . . . . .
F1A F 0.1837(12) 0.9316(7) 0.4889(5) 0.0618(17) Uani 1 1 d . . . . .
C1B C -0.0074(12) 0.8553(7) 0.9659(5) 0.0233(12) Uani 1 1 d . . . . .
C2B C -0.1710(11) 0.9127(7) 1.0368(5) 0.0239(13) Uani 1 1 d . . . . .
C3B C -0.3280(14) 0.8238(8) 1.0708(6) 0.0363(16) Uani 1 1 d . . . . .
H3B H -0.434362 0.859018 1.116561 0.044 Uiso 1 1 calc R U . . .
C4B C -0.3325(16) 0.6789(9) 1.0379(8) 0.0447(19) Uani 1 1 d . . . . .
H4B H -0.437298 0.621734 1.063410 0.054 Uiso 1 1 calc R U . . .
C5B C -0.1852(16) 0.6283(8) 0.9708(7) 0.0415(17) Uani 1 1 d . . . . .
H5B H -0.191843 0.534582 0.948082 0.050 Uiso 1 1 calc R U . . .
C6B C -0.0179(13) 0.7116(7) 0.9325(5) 0.0304(14) Uani 1 1 d . . . . .
C7B C 0.1446(17) 0.6568(9) 0.8645(7) 0.0458(18) Uani 1 1 d . . . . .
H7B H 0.139673 0.563140 0.842078 0.055 Uiso 1 1 calc R U . . .
C8B C 0.3059(17) 0.7373(10) 0.8317(7) 0.048(2) Uani 1 1 d . . . . .
H8B H 0.411557 0.698740 0.786941 0.058 Uiso 1 1 calc R U . . .
C9B C 0.3180(13) 0.8767(8) 0.8631(5) 0.0306(15) Uani 1 1 d . . . . .
H9B H 0.431474 0.930130 0.838784 0.037 Uiso 1 1 calc R U . . .
C10B C 0.1635(12) 0.9398(7) 0.9309(5) 0.0240(13) Uani 1 1 d . . . . .

loop_
_atom_site_aniso_label
_atom_site_aniso_U_11
_atom_site_aniso_U_22
_atom_site_aniso_U_33
_atom_site_aniso_U_23
_atom_site_aniso_U_13
_atom_site_aniso_U_12
C1A 0.027(3) 0.045(4) 0.022(3) 0.013(3) -0.002(3) 0.006(3)
I1A 0.0466(5) 0.0840(6) 0.0327(5) 0.0217(3) -0.0154(3) 0.0077(3)
F2A 0.079(4) 0.074(4) 0.016(2) -0.007(2) 0.001(2) 0.028(3)
C2A 0.038(4) 0.040(4) 0.024(3) 0.003(3) -0.002(3) 0.016(3)
I3A 0.0411(5) 0.0924(6) 0.0388(5) 0.0317(4) -0.0066(3) 0.0169(3)
F3A 0.100(5) 0.088(5) 0.052(4) 0.010(3) 0.008(4) 0.066(4)
C3A 0.037(4) 0.047(4) 0.010(3) 0.003(3) 0.000(2) 0.010(3)
F4A 0.101(5) 0.068(4) 0.024(3) -0.013(3) 0.002(3) 0.033(3)
C4A 0.028(3) 0.049(4) 0.019(3) 0.014(3) 0.001(3) 0.012(3)
C5A 0.042(4) 0.048(4) 0.029(3) 0.010(3) 0.007(3) 0.023(3)
C6A 0.051(4) 0.043(4) 0.013(3) 0.002(3) 0.001(3) 0.014(3)
F1A 0.071(4) 0.073(4) 0.046(3) 0.004(3) 0.008(3) 0.049(3)
C1B 0.031(3) 0.030(3) 0.010(3) 0.007(2) -0.005(2) 0.004(2)
C2B 0.026(3) 0.036(3) 0.010(3) 0.010(2) -0.007(2) -0.001(2)
C3B 0.036(4) 0.046(4) 0.028(4) 0.015(3) -0.001(3) -0.003(3)
C4B 0.042(4) 0.047(4) 0.047(5) 0.023(4) -0.011(3) -0.007(3)
C5B 0.054(4) 0.032(3) 0.033(4) 0.008(3) -0.023(3) -0.008(3)
C6B 0.046(4) 0.029(3) 0.013(3) 0.002(2) -0.017(3) 0.008(3)
C7B 0.062(5) 0.041(4) 0.032(4) -0.001(3) -0.010(3) 0.023(3)
C8B 0.055(5) 0.060(4) 0.024(4) -0.007(3) -0.002(3) 0.021(4)
C9B 0.032(4) 0.056(4) 0.007(3) 0.010(3) 0.002(3) 0.016(3)
C10B 0.030(3) 0.036(3) 0.007(3) 0.005(2) 0.000(2) 0.008(2)

_geom_special_details            
;
 All esds (except the esd in the dihedral angle between two l.s. planes)
 are estimated using the full covariance matrix.  The cell esds are taken
 into account individually in the estimation of esds in distances, angles
 and torsion angles; correlations between esds in cell parameters are only
 used when they are defined by crystal symmetry.  An approximate (isotropic)
 treatment of cell esds is used for estimating esds involving l.s. planes.
;
loop_
_geom_bond_atom_site_label_1
_geom_bond_atom_site_label_2
_geom_bond_distance
_geom_bond_site_symmetry_2
_geom_bond_publ_flag
C1A I1A 2.072(7) . ?
C1A C2A 1.390(11) . ?
C1A C6A 1.380(11) . ?
F2A C3A 1.350(8) . ?
C2A C3A 1.364(11) . ?
C2A F1A 1.321(9) . ?
I3A C4A 2.080(7) . ?
F3A C5A 1.342(9) . ?
C3A C4A 1.377(11) . ?
F4A C6A 1.358(9) . ?
C4A C5A 1.371(11) . ?
C5A C6A 1.373(12) . ?
C1B C2B 1.445(10) . ?
C1B C6B 1.425(9) . ?
C1B C10B 1.414(10) . ?
C2B C3B 1.385(10) . ?
C2B C10B 1.463(10) 2_577 ?
C3B H3B 0.9300 . ?
C3B C4B 1.440(13) . ?
C4B H4B 0.9300 . ?
C4B C5B 1.323(14) . ?
C5B H5B 0.9300 . ?
C5B C6B 1.416(12) . ?
C6B C7B 1.409(12) . ?
C7B H7B 0.9300 . ?
C7B C8B 1.338(14) . ?
C8B H8B 0.9300 . ?
C8B C9B 1.381(13) . ?
C9B H9B 0.9300 . ?
C9B C10B 1.403(9) . ?

loop_
_geom_angle_atom_site_label_1
_geom_angle_atom_site_label_2
_geom_angle_atom_site_label_3
_geom_angle
_geom_angle_site_symmetry_1
_geom_angle_site_symmetry_3
_geom_angle_publ_flag
C2A C1A I1A 121.2(6) . . ?
C6A C1A I1A 122.4(6) . . ?
C6A C1A C2A 116.5(7) . . ?
C3A C2A C1A 121.5(7) . . ?
F1A C2A C1A 120.4(7) . . ?
F1A C2A C3A 118.1(7) . . ?
F2A C3A C2A 118.8(7) . . ?
F2A C3A C4A 119.7(7) . . ?
C2A C3A C4A 121.5(7) . . ?
C3A C4A I3A 121.5(6) . . ?
C5A C4A I3A 120.9(6) . . ?
C5A C4A C3A 117.6(7) . . ?
F3A C5A C4A 121.4(8) . . ?
F3A C5A C6A 117.4(8) . . ?
C4A C5A C6A 121.1(7) . . ?
F4A C6A C1A 118.9(7) . . ?
F4A C6A C5A 119.3(7) . . ?
C5A C6A C1A 121.8(7) . . ?
C6B C1B C2B 119.1(6) . . ?
C10B C1B C2B 120.8(6) . . ?
C10B C1B C6B 120.1(7) . . ?
C1B C2B C10B 119.1(6) . 2_577 ?
C3B C2B C1B 117.6(7) . . ?
C3B C2B C10B 123.3(7) . 2_577 ?
C2B C3B H3B 118.8 . . ?
C2B C3B C4B 122.4(8) . . ?
C4B C3B H3B 118.8 . . ?
C3B C4B H4B 120.5 . . ?
C5B C4B C3B 119.0(8) . . ?
C5B C4B H4B 120.5 . . ?
C4B C5B H5B 118.8 . . ?
C4B C5B C6B 122.4(8) . . ?
C6B C5B H5B 118.8 . . ?
C5B C6B C1B 119.4(7) . . ?
C7B C6B C1B 118.6(7) . . ?
C7B C6B C5B 122.0(7) . . ?
C6B C7B H7B 119.5 . . ?
C8B C7B C6B 121.0(8) . . ?
C8B C7B H7B 119.5 . . ?
C7B C8B H8B 119.5 . . ?
C7B C8B C9B 121.0(8) . . ?
C9B C8B H8B 119.5 . . ?
C8B C9B H9B 119.2 . . ?
C8B C9B C10B 121.7(8) . . ?
C10B C9B H9B 119.2 . . ?
C1B C10B C2B 120.1(6) . 2_577 ?
C9B C10B C1B 117.6(6) . . ?
C9B C10B C2B 122.3(7) . 2_577 ?

loop_
_geom_torsion_atom_site_label_1
_geom_torsion_atom_site_label_2
_geom_torsion_atom_site_label_3
_geom_torsion_atom_site_label_4
_geom_torsion
_geom_torsion_site_symmetry_1
_geom_torsion_site_symmetry_2
_geom_torsion_site_symmetry_3
_geom_torsion_site_symmetry_4
_geom_torsion_publ_flag
C1A C2A C3A F2A 178.5(8) . . . . ?
C1A C2A C3A C4A -0.9(13) . . . . ?
I1A C1A C2A C3A -178.8(6) . . . . ?
I1A C1A C2A F1A 0.8(11) . . . . ?
I1A C1A C6A F4A -1.0(11) . . . . ?
I1A C1A C6A C5A 178.7(7) . . . . ?
F2A C3A C4A I3A -0.8(11) . . . . ?
F2A C3A C4A C5A -178.2(8) . . . . ?
C2A C1A C6A F4A 179.6(8) . . . . ?
C2A C1A C6A C5A -0.7(13) . . . . ?
C2A C3A C4A I3A 178.5(6) . . . . ?
C2A C3A C4A C5A 1.1(13) . . . . ?
I3A C4A C5A F3A 3.9(12) . . . . ?
I3A C4A C5A C6A -178.6(7) . . . . ?
F3A C5A C6A C1A 178.6(8) . . . . ?
F3A C5A C6A F4A -1.7(13) . . . . ?
C3A C4A C5A F3A -178.7(8) . . . . ?
C3A C4A C5A C6A -1.2(13) . . . . ?
C4A C5A C6A C1A 1.0(14) . . . . ?
C4A C5A C6A F4A -179.3(8) . . . . ?
C6A C1A C2A C3A 0.6(13) . . . . ?
C6A C1A C2A F1A -179.8(8) . . . . ?
F1A C2A C3A F2A -1.1(13) . . . . ?
F1A C2A C3A C4A 179.5(8) . . . . ?
C1B C2B C3B C4B -0.1(11) . . . . ?
C1B C6B C7B C8B 0.0(12) . . . . ?
C2B C1B C6B C5B -1.1(9) . . . . ?
C2B C1B C6B C7B -179.1(6) . . . . ?
C2B C1B C10B C2B -2.4(10) . . . 2_577 ?
C2B C1B C10B C9B 179.2(6) . . . . ?
C2B C3B C4B C5B -1.7(13) . . . . ?
C3B C4B C5B C6B 2.0(13) . . . . ?
C4B C5B C6B C1B -0.7(11) . . . . ?
C4B C5B C6B C7B 177.3(8) . . . . ?
C5B C6B C7B C8B -177.9(8) . . . . ?
C6B C1B C2B C3B 1.4(9) . . . . ?
C6B C1B C2B C10B -178.6(6) . . . 2_577 ?
C6B C1B C10B C2B 178.6(6) . . . 2_577 ?
C6B C1B C10B C9B 0.2(9) . . . . ?
C6B C7B C8B C9B -0.2(14) . . . . ?
C7B C8B C9B C10B 0.3(13) . . . . ?
C8B C9B C10B C1B -0.3(10) . . . . ?
C8B C9B C10B C2B -178.7(7) . . . 2_577 ?
C10B C1B C2B C3B -177.7(6) . . . . ?
C10B C1B C2B C10B 2.4(10) . . . 2_577 ?
C10B C1B C6B C5B 178.0(6) . . . . ?
C10B C1B C6B C7B 0.0(10) . . . . ?
C10B C2B C3B C4B 179.9(7) 2_577 . . . ?

_shelx_res_file                  
;
TITL (pery)(14TFIB)2 in P-1
    s2_a.res
    created by SHELXL-2018/3 at 16:07:31 on 26-Aug-2021
REM Old TITL s2 in P-1
REM SHELXT solution in P-1
REM R1 0.270, Rweak 0.003, Alpha 0.071, Orientation as input
REM Formula found by SHELXT: C19 F I2
CELL 1.54178 5.8113 10.2259 13.3298 103.652 92.767 96.252
ZERR 1 0.0002 0.0004 0.0004 0.001 0.002 0.002
LATT 1
SFAC C H F I
UNIT 32 12 8 4
RIGU
L.S. 20
PLAN  5
TEMP 25
CONF
BOND $H
LIST 4
MORE -1
fmap 2
acta
WGHT    0.156800    1.819600
EXTI    0.023027
FVAR       0.85601
C1A   1    0.313131    0.755417    0.365257    11.00000    0.02651    0.04466 =
         0.02169    0.01254   -0.00187    0.00616
I1A   4    0.085354    0.781560    0.249125    11.00000    0.04659    0.08397 =
         0.03272    0.02169   -0.01540    0.00775
F2A   3    0.480093    0.905348    0.636883    11.00000    0.07889    0.07424 =
         0.01623   -0.00736    0.00100    0.02829
C2A   1    0.322626    0.836552    0.465376    11.00000    0.03793    0.03962 =
         0.02388    0.00319   -0.00175    0.01577
I3A   4    0.862105    0.704369    0.639074    11.00000    0.04109    0.09242 =
         0.03885    0.03167   -0.00655    0.01689
F3A   3    0.753657    0.544958    0.401022    11.00000    0.09990    0.08781 =
         0.05163    0.00986    0.00821    0.06634
C3A   1    0.475076    0.821539    0.541753    11.00000    0.03746    0.04722 =
         0.00960    0.00257    0.00022    0.01029
F4A   3    0.460991    0.576119    0.251508    11.00000    0.10101    0.06823 =
         0.02429   -0.01297    0.00187    0.03320
C4A   1    0.624271    0.724202    0.523498    11.00000    0.02778    0.04947 =
         0.01887    0.01444    0.00147    0.01194
C5A   1    0.617276    0.643950    0.424952    11.00000    0.04170    0.04820 =
         0.02911    0.01025    0.00734    0.02344
C6A   1    0.464035    0.658582    0.347840    11.00000    0.05068    0.04263 =
         0.01328    0.00223    0.00102    0.01407
F1A   3    0.183656    0.931561    0.488885    11.00000    0.07113    0.07290 =
         0.04565    0.00417    0.00786    0.04903
C1B   1   -0.007440    0.855264    0.965886    11.00000    0.03076    0.02956 =
         0.01040    0.00731   -0.00514    0.00443
C2B   1   -0.170961    0.912745    1.036829    11.00000    0.02595    0.03603 =
         0.00991    0.00974   -0.00705   -0.00102
C3B   1   -0.327961    0.823832    1.070817    11.00000    0.03576    0.04603 =
         0.02767    0.01459   -0.00117   -0.00340
AFIX  43
H3B   2   -0.434362    0.859018    1.116561    11.00000   -1.20000
AFIX   0
C4B   1   -0.332451    0.678917    1.037911    11.00000    0.04163    0.04693 =
         0.04708    0.02282   -0.01079   -0.00697
AFIX  43
H4B   2   -0.437298    0.621734    1.063410    11.00000   -1.20000
AFIX   0
C5B   1   -0.185203    0.628264    0.970849    11.00000    0.05444    0.03196 =
         0.03263    0.00832   -0.02271   -0.00766
AFIX  43
H5B   2   -0.191843    0.534582    0.948082    11.00000   -1.20000
AFIX   0
C6B   1   -0.017897    0.711573    0.932509    11.00000    0.04639    0.02857 =
         0.01335    0.00182   -0.01720    0.00815
C7B   1    0.144631    0.656768    0.864493    11.00000    0.06183    0.04113 =
         0.03199   -0.00075   -0.01017    0.02255
AFIX  43
H7B   2    0.139673    0.563140    0.842078    11.00000   -1.20000
AFIX   0
C8B   1    0.305899    0.737278    0.831667    11.00000    0.05471    0.05996 =
         0.02433   -0.00652   -0.00228    0.02149
AFIX  43
H8B   2    0.411557    0.698740    0.786941    11.00000   -1.20000
AFIX   0
C9B   1    0.317987    0.876683    0.863133    11.00000    0.03211    0.05569 =
         0.00749    0.00973    0.00214    0.01623
AFIX  43
H9B   2    0.431474    0.930130    0.838784    11.00000   -1.20000
AFIX   0
C10B  1    0.163467    0.939763    0.930889    11.00000    0.03021    0.03553 =
         0.00683    0.00518   -0.00016    0.00777
REM #####
HKLF 4


REM  (pery)(14TFIB)2 in P-1
REM wR2 = 0.2304, GooF = S = 1.100, Restrained GooF = 1.075 for all data
REM R1 = 0.0857 for 2436 Fo > 4sig(Fo) and 0.0950 for all 2980 data
REM 200 parameters refined using 159 restraints

END

WGHT      0.1567      1.8197

REM Highest difference peak  2.185,  deepest hole -3.180,  1-sigma level  0.394
Q1    1   0.8523  0.7865  0.6551  11.00000  0.05    2.15
Q2    1   0.0756  0.7290  0.1359  11.00000  0.05    1.60
Q3    1  -0.3555  0.7060  1.0377  11.00000  0.05    1.53
Q4    1   0.8504  0.6832  0.5181  11.00000  0.05    1.26
Q5    1   0.1282  0.8147  0.3644  11.00000  0.05    1.19
;
_shelx_res_checksum              39374
_olex2_submission_special_instructions 'No special instructions were received'
_exptl_crystal_recrystallization_method 'Re-crystallisation from solvent: DCM'
_exptl_crystal_preparation       Luminescent
####################################################################### 
# 
# This file contains crystal structure data downloaded from the 
# Cambridge Structural Database (CSD) hosted by the Cambridge 
# Crystallographic Data Centre (CCDC).
# 
# Full information about CCDC data access policies and citation 
# guidelines are available at http://www.ccdc.cam.ac.uk/access/V1 
# 
# Audit and citation data items may have been added by the CCDC. 
# Please retain this information to preserve the provenance of 
# this file and to allow appropriate attribution of the data. 
# 
#######################################################################

data_benzanthra_14tfib_auto_gaussian
_database_code_depnum_ccdc_archive 'CCDC 2281269'
loop_
_audit_author_name
_audit_author_address
'Jogirdas Vainauskas'
;McGill University, University of Birmingham
Canada
;
_audit_update_record             
;
2023-07-13 deposited with the CCDC.	2023-10-09 downloaded from the CCDC.
;
_audit_creation_date             2023-07-13
_audit_creation_method           
;
Olex2 1.3
(compiled 2020.11.12 svn.r5f609507 for OlexSys, GUI svn.r6408)
;
_shelx_SHELXL_version_number     2018/3
# start Validation Reply Form
_vrf_PLAT342_benzanthra_14tfib_auto_gaussian 
;
PROBLEM: Low Bond Precision on C-C Bonds ............... 0.02386 Ang.
RESPONSE: This is most likely due to thermal motion, arising from
data collection at room temperature.
;
# end Validation Reply Form
_chemical_name_common            ?
_chemical_name_systematic        ?
_chemical_formula_moiety         'C18 H12, 2.5(C6 F4 I2)'
_chemical_formula_sum            'C33 H12 F10 I5'
_chemical_formula_weight         1232.93
_chemical_melting_point          ?
_chemical_oxdiff_formula         'C11 H10 N O'
loop_
_atom_type_symbol
_atom_type_description
_atom_type_scat_dispersion_real
_atom_type_scat_dispersion_imag
_atom_type_scat_source
C C 0.0181 0.0091 'International Tables Vol C Tables 4.2.6.8 and 6.1.1.4'
H H 0.0000 0.0000 'International Tables Vol C Tables 4.2.6.8 and 6.1.1.4'
F F 0.0727 0.0534 'International Tables Vol C Tables 4.2.6.8 and 6.1.1.4'
I I -0.3257 6.8362 'International Tables Vol C Tables 4.2.6.8 and 6.1.1.4'

_shelx_space_group_comment       
;
The symmetry employed for this shelxl refinement is uniquely defined
by the following loop, which should always be used as a source of
symmetry information in preference to the above space-group names.
They are only intended as comments.
;
_space_group_crystal_system      triclinic
_space_group_IT_number           2
_space_group_name_H-M_alt        'P -1'
_space_group_name_Hall           '-P 1'
loop_
_space_group_symop_operation_xyz
'x, y, z'
'-x, -y, -z'

_cell_length_a                   6.1683(5)
_cell_length_b                   15.3618(13)
_cell_length_c                   18.5460(13)
_cell_angle_alpha                94.961(6)
_cell_angle_beta                 93.811(6)
_cell_angle_gamma                97.532(7)
_cell_volume                     1730.3(2)
_cell_formula_units_Z            2
_cell_measurement_reflns_used    2904
_cell_measurement_temperature    291.9(4)
_cell_measurement_theta_max      71.7970
_cell_measurement_theta_min      3.8720
_shelx_estimated_absorpt_T_max   0.221
_shelx_estimated_absorpt_T_min   0.064
_exptl_absorpt_coefficient_mu    36.001
_exptl_absorpt_correction_T_max  1.000
_exptl_absorpt_correction_T_min  0.815
_exptl_absorpt_correction_type   gaussian
_exptl_absorpt_process_details   
;
CrysAlisPro 1.171.42.81a (Rigaku Oxford Diffraction, 2023)
Numerical absorption correction based on gaussian integration over
a multifaceted crystal model
Empirical absorption correction using spherical harmonics,
implemented in SCALE3 ABSPACK scaling algorithm.
;
_exptl_absorpt_special_details   ?
_exptl_crystal_colour            clear
_exptl_crystal_density_diffrn    2.366
_exptl_crystal_density_meas      ?
_exptl_crystal_density_method    ?
_exptl_crystal_description       lath
_exptl_crystal_F_000             1130
loop_
_exptl_crystal_face_index_h
_exptl_crystal_face_index_k
_exptl_crystal_face_index_l
_exptl_crystal_face_perp_dist
0 1 -1 0.0570
-3 4 -8 0.0570
-3 -4 -2 0.0634
0 0 -12 0.0371
0 0 -12 0.0352
3 6 -6 0.0925
-2 -6 -5 0.0543
3 6 -3 0.0957
-3 -5 5 0.0694
3 3 -6 0.0932
0 -7 -8 0.0285
2 -3 -10 0.0680
-3 2 8 0.0472
-3 6 4 0.0421
0 -10 -2 0.0383
4 -2 -4 0.0941
0 0 12 0.0209
0 9 4 0.0757
3 -3 5 0.0744
1 -9 7 0.0453

_exptl_crystal_size_max          0.17
_exptl_crystal_size_mid          0.12
_exptl_crystal_size_min          0.06
loop_
_exptl_oxdiff_crystal_face_indexfrac_h
_exptl_oxdiff_crystal_face_indexfrac_k
_exptl_oxdiff_crystal_face_indexfrac_l
_exptl_oxdiff_crystal_face_x
_exptl_oxdiff_crystal_face_y
_exptl_oxdiff_crystal_face_z
-0.0001 1.0006 -1.0011 -0.0875 -0.0465 0.0768
-2.5835 4.0663 -8.1214 -0.8649 -0.4706 -0.1745
-3.3727 -3.5889 -1.8344 -0.3621 -0.1983 -0.9108
-0.1571 0.3445 -11.9445 -0.9719 0.2327 0.0346
0.1528 -0.4523 -11.9209 -0.9422 0.3331 0.0359
2.6079 5.7683 -5.5620 -0.3014 0.1078 0.9474
-2.2535 -5.6507 -4.9677 -0.5189 0.1823 -0.8352
2.8228 5.9479 -3.0620 -0.0868 0.0681 0.9939
-2.8963 -5.0207 5.2861 0.2533 -0.1956 -0.9474
3.1234 3.3272 -6.4541 -0.3187 0.3744 0.8708
-0.0291 -6.9634 -7.6534 -0.5663 0.6613 -0.4919
2.0715 -2.9405 -10.0075 -0.6340 0.7419 0.2183
-3.0516 1.9974 8.1377 0.4208 -0.7752 -0.4712
-3.0098 6.4640 4.2291 0.0783 -0.9894 -0.1219
0.0773 -9.6414 -1.6533 -0.0582 0.7233 -0.6881
3.8117 -1.7598 -4.3082 -0.0611 0.7797 0.6231
0.1527 -0.3561 11.9469 0.9719 -0.2326 -0.0363
0.0221 8.7805 4.4436 0.2953 -0.7140 0.6348
3.4375 -2.9740 5.2363 0.6866 0.5864 0.4297
0.6493 -8.7232 6.6295 0.6405 0.5486 -0.5373

_exptl_transmission_factor_max   ?
_exptl_transmission_factor_min   ?
_diffrn_reflns_av_R_equivalents  0.0497
_diffrn_reflns_av_unetI/netI     0.0642
_diffrn_reflns_Laue_measured_fraction_full 0.999
_diffrn_reflns_Laue_measured_fraction_max 0.973
_diffrn_reflns_limit_h_max       7
_diffrn_reflns_limit_h_min       -7
_diffrn_reflns_limit_k_max       19
_diffrn_reflns_limit_k_min       -18
_diffrn_reflns_limit_l_max       19
_diffrn_reflns_limit_l_min       -22
_diffrn_reflns_number            14023
_diffrn_reflns_point_group_measured_fraction_full 0.999
_diffrn_reflns_point_group_measured_fraction_max 0.973
_diffrn_reflns_theta_full        67.684
_diffrn_reflns_theta_max         72.640
_diffrn_reflns_theta_min         3.951
_diffrn_ambient_environment      air
_diffrn_ambient_temperature      291.9(4)
_diffrn_detector                 'CCD plate'
_diffrn_detector_area_resol_mean 10.3537
_diffrn_detector_type            Atlas
_diffrn_measured_fraction_theta_full 0.999
_diffrn_measured_fraction_theta_max 0.973
_diffrn_measurement_details      
;
List of Runs (angles in degrees, time in seconds):

  # Type    Start    End  Width  t~exp~   \w     \q     \k     \f   Frames
#--------------------------------------------------------------------------
  1  \w   -111.00 -74.00   1.00    1.79    --  -41.27-140.00 134.00   37
  2  \w    -59.00 -33.00   1.00    1.79    --  -41.27 140.00-166.00   26
  3  \w    -80.00 -38.00   1.00    1.79    --  -41.27 130.00  19.00   42
  4  \w     65.00  90.00   1.00    1.79    --   41.27-130.00 -52.00   25
  5  \w     46.00  71.00   1.00    1.79    --   41.27-140.00 134.00   25
  6  \w     61.00 124.00   1.00    7.16    --  102.80-140.00 134.00   63
  7  \w     61.00 111.00   1.00    7.16    --  102.80-130.00 -52.00   50
  8  \w     91.00 120.00   1.00    7.16    --  102.80 140.00-166.00   29
  9  \w    110.00 136.00   1.00    7.16    --  102.80 130.00  19.00   26
 10  \w   -120.00   0.00   1.00    1.79    --  -41.27 -19.00  90.00  120
 11  \w   -109.00 -18.00   1.00    1.79    --  -41.27 -38.00   0.00   91
 12  \w     28.00  89.00   1.00    1.79    --   41.27-125.00 -30.00   61
 13  \w     45.00 114.00   1.00    7.16    --  102.80 -45.00 -90.00   69
 14  \w    103.00 163.00   1.00    7.16    --  102.80  77.00  30.00   60
 15  \w    106.00 177.00   1.00    7.16    --  102.80  77.00-120.00   71
 16  \w     39.00  74.00   1.00    7.16    --  102.80-111.00-150.00   35
 17  \w     64.00 103.00   1.00    7.16    --  102.80 -94.00 -30.00   39
 18  \w    116.00 176.00   1.00    7.16    --  102.80 111.00 -30.00   60
 19  \w     81.00 106.00   1.00    7.16    --  102.80-111.00-150.00   25
 20  \w    103.00 136.00   1.00    7.16    --  102.80  77.00   0.00   33
 21  \w    145.00 173.00   1.00    7.16    --  102.80  77.00   0.00   28
 22  \w     40.00  65.00   1.00    7.16    --  102.80 -77.00  30.00   25
 23  \w    104.00 174.00   1.00    7.16    --  102.80 111.00  60.00   70
 24  \w    115.00 167.00   1.00    7.16    --  102.80 111.00 -90.00   52
 25  \w     59.00 108.00   1.00    7.16    --  102.80-111.00 150.00   49
 26  \w     93.00 168.00   1.00    7.16    --  102.80  30.00 -30.00   75
;
_diffrn_measurement_device       'four-circle diffractometer'
_diffrn_measurement_device_type  'SuperNova, Dual, Cu at home/near, Atlas'
_diffrn_measurement_method       '\w scans'
_diffrn_orient_matrix_type       
'CrysAlisPro convention (1999,Acta A55,543-557)'
_diffrn_orient_matrix_UB_11      0.0713471000
_diffrn_orient_matrix_UB_12      -0.0071477000
_diffrn_orient_matrix_UB_13      0.0802252000
_diffrn_orient_matrix_UB_21      0.1458550000
_diffrn_orient_matrix_UB_22      -0.0698352000
_diffrn_orient_matrix_UB_23      -0.0234190000
_diffrn_orient_matrix_UB_31      0.1936506000
_diffrn_orient_matrix_UB_32      0.0734885000
_diffrn_orient_matrix_UB_33      -0.0033208000
_diffrn_radiation_monochromator  mirror
_diffrn_radiation_probe          x-ray
_diffrn_radiation_type           'Cu K\a'
_diffrn_radiation_wavelength     1.54184
_diffrn_source                   'micro-focus sealed X-ray tube'
_diffrn_source_type              'SuperNova (Cu) X-ray Source'
_reflns_Friedel_coverage         0.000
_reflns_Friedel_fraction_full    .
_reflns_Friedel_fraction_max     .
_reflns_number_gt                3422
_reflns_number_total             6690
_reflns_odcompleteness_completeness 99.92
_reflns_odcompleteness_iscentric 1
_reflns_odcompleteness_theta     66.97
_reflns_special_details          
;
 Reflections were merged by SHELXL according to the crystal
 class for the calculation of statistics and refinement.
 
 _reflns_Friedel_fraction is defined as the number of unique
 Friedel pairs measured divided by the number that would be
 possible theoretically, ignoring centric projections and
 systematic absences.
;
_reflns_threshold_expression     'I > 2\s(I)'
_computing_cell_refinement       'CrysAlisPro 1.171.42.81a (Rigaku OD, 2023)'
_computing_data_collection       'CrysAlisPro 1.171.42.81a (Rigaku OD, 2023)'
_computing_data_reduction        'CrysAlisPro 1.171.42.81a (Rigaku OD, 2023)'
_computing_molecular_graphics    'Olex2 1.3 (Dolomanov et al., 2009)'
_computing_publication_material  'Olex2 1.3 (Dolomanov et al., 2009)'
_computing_structure_refinement  'SHELXL 2018/3 (Sheldrick, 2015)'
_computing_structure_solution    'SHELXT 2018/2 (Sheldrick, 2018)'
_refine_diff_density_max         2.130
_refine_diff_density_min         -1.635
_refine_diff_density_rms         0.185
_refine_ls_extinction_coef       .
_refine_ls_extinction_method     none
_refine_ls_goodness_of_fit_ref   1.047
_refine_ls_hydrogen_treatment    constr
_refine_ls_matrix_type           full
_refine_ls_number_parameters     421
_refine_ls_number_reflns         6690
_refine_ls_number_restraints     348
_refine_ls_R_factor_all          0.1268
_refine_ls_R_factor_gt           0.0750
_refine_ls_restrained_S_all      1.026
_refine_ls_shift/su_max          0.001
_refine_ls_shift/su_mean         0.000
_refine_ls_structure_factor_coef Fsqd
_refine_ls_weighting_details     
'w=1/[\s^2^(Fo^2^)+(0.1183P)^2^+2.5413P] where P=(Fo^2^+2Fc^2^)/3'
_refine_ls_weighting_scheme      calc
_refine_ls_wR_factor_gt          0.2011
_refine_ls_wR_factor_ref         0.2656
_refine_special_details          ?
_olex2_refinement_description    
;
1. Fixed Uiso
 At 1.2 times of:
  All C(H) groups
2. Rigid body (RIGU) restrains
 All non-hydrogen atoms
 with sigma for 1-2 distances of 0.004 and sigma for 1-3 distances of 0.004
3.a Aromatic/amide H refined with riding coordinates:
 C1A(H1A), C7A(H7A), C14A(H14A), C2A(H2A), C4A(H4A), C5A(H5A), C9A(H9A),
 C10A(H10A), C11A(H11A), C12A(H12A), C17A(H17A), C18A(H18A)
3.b Fitted hexagon refined as free rotating group:
 C15A(C6A,C7A,C8A,C13A,C14A)
;
_atom_sites_solution_hydrogens   geom
_atom_sites_solution_primary     dual
_atom_sites_solution_secondary   ?
loop_
_atom_site_label
_atom_site_type_symbol
_atom_site_fract_x
_atom_site_fract_y
_atom_site_fract_z
_atom_site_U_iso_or_equiv
_atom_site_adp_type
_atom_site_occupancy
_atom_site_site_symmetry_order
_atom_site_calc_flag
_atom_site_refinement_flags_posn
_atom_site_refinement_flags_adp
_atom_site_refinement_flags_occupancy
_atom_site_disorder_assembly
_atom_site_disorder_group
C1A C 0.419(4) 0.5865(13) 0.4105(12) 0.112(5) Uani 1 1 d . . . . .
H1A H 0.405264 0.638870 0.437947 0.135 Uiso 1 1 calc R U . . .
F1B F 0.9526(19) 0.2688(7) 0.5207(7) 0.116(4) Uani 1 1 d . . . . .
I1B I 1.3504(2) 0.19768(9) 0.44254(6) 0.0997(4) Uani 1 1 d . . . . .
F2B F 0.7110(18) 0.2089(7) 0.6247(7) 0.116(4) Uani 1 1 d . . . . .
I2B I 0.72893(18) 0.04310(7) 0.71607(6) 0.0865(4) Uani 1 1 d . . . . .
F3B F 1.1283(17) -0.0258(7) 0.6391(7) 0.112(4) Uani 1 1 d . . . . .
F4B F 1.3639(19) 0.0353(8) 0.5361(8) 0.138(5) Uani 1 1 d . . . . .
C1B C 1.162(2) 0.1507(10) 0.5261(8) 0.071(3) Uani 1 1 d . . . . .
C2B C 0.998(2) 0.1958(9) 0.5496(7) 0.064(3) Uani 1 1 d . . . . .
C3B C 0.874(2) 0.1623(10) 0.6036(8) 0.069(3) Uani 1 1 d . . . . .
C4B C 0.914(2) 0.0892(8) 0.6347(7) 0.060(3) Uani 1 1 d . . . . .
C5B C 1.079(2) 0.0481(9) 0.6090(9) 0.072(3) Uani 1 1 d . . . . .
C6B C 1.199(2) 0.0793(9) 0.5543(9) 0.071(3) Uani 1 1 d . . . . .
I1C I 0.7083(2) 0.41886(9) 0.14023(6) 0.1043(5) Uani 1 1 d . . . . .
F1C F 1.1228(16) 0.3608(7) 0.0641(6) 0.103(3) Uani 1 1 d . . . . .
F2C F 0.6577(15) 0.5771(7) 0.0424(6) 0.101(3) Uani 1 1 d . . . . .
C1C C 1.059(2) 0.4304(9) 0.0329(8) 0.071(3) Uani 1 1 d . . . . .
C2C C 0.882(2) 0.4675(9) 0.0561(7) 0.068(3) Uani 1 1 d . . . . .
C3C C 0.827(2) 0.5375(10) 0.0224(8) 0.074(3) Uani 1 1 d . . . . .
C15A C 0.503(2) 0.3353(6) 0.2956(6) 0.102(4) Uani 1 1 d G . . . .
C6A C 0.692(2) 0.3026(8) 0.3196(5) 0.095(4) Uani 1 1 d G . . . .
C7A C 0.7415(18) 0.2232(9) 0.2874(7) 0.124(5) Uani 1 1 d G . . . .
H7A H 0.867911 0.201353 0.303496 0.149 Uiso 1 1 calc R U . . .
C8A C 0.602(3) 0.1765(6) 0.2312(7) 0.109(5) Uani 1 1 d G . . . .
C13A C 0.413(2) 0.2092(8) 0.2071(5) 0.113(5) Uani 1 1 d G . . . .
C14A C 0.3636(17) 0.2886(9) 0.2394(7) 0.116(5) Uani 1 1 d G . . . .
H14A H 0.237159 0.310452 0.223299 0.139 Uiso 1 1 calc R U . . .
I1D I 0.2935(2) 0.83802(9) -0.00590(6) 0.1044(5) Uani 1 1 d . . . . .
I2D I -0.31656(18) 0.68370(8) 0.27056(6) 0.0879(4) Uani 1 1 d . . . . .
F1D F -0.1118(17) 0.9063(7) 0.0706(6) 0.107(3) Uani 1 1 d . . . . .
F2D F -0.3447(16) 0.8460(6) 0.1760(6) 0.098(3) Uani 1 1 d . . . . .
F3D F 0.0965(16) 0.6198(6) 0.1973(6) 0.092(3) Uani 1 1 d . . . . .
F4D F 0.3297(15) 0.6799(7) 0.0928(6) 0.100(3) Uani 1 1 d . . . . .
C1D C 0.115(2) 0.7928(10) 0.0781(7) 0.070(3) Uani 1 1 d . . . . .
C2D C -0.058(2) 0.8341(10) 0.1024(9) 0.078(4) Uani 1 1 d . . . . .
C3D C -0.182(2) 0.8036(10) 0.1554(9) 0.073(3) Uani 1 1 d . . . . .
C4D C -0.133(2) 0.7342(10) 0.1894(7) 0.067(3) Uani 1 1 d . . . . .
C5D C 0.040(2) 0.6928(9) 0.1673(8) 0.068(3) Uani 1 1 d . . . . .
C6D C 0.163(2) 0.7227(10) 0.1109(8) 0.068(3) Uani 1 1 d . . . . .
C2A C 0.602(4) 0.5421(12) 0.4256(13) 0.114(5) Uani 1 1 d . . . . .
H2A H 0.715736 0.564554 0.460531 0.137 Uiso 1 1 calc R U . . .
C3A C 0.599(4) 0.4630(13) 0.3840(12) 0.106(4) Uani 1 1 d . . . . .
C4A C 0.775(4) 0.4284(16) 0.4053(14) 0.129(6) Uani 1 1 d . . . . .
H4A H 0.869761 0.459222 0.442770 0.155 Uiso 1 1 calc R U . . .
C5A C 0.830(5) 0.3427(16) 0.3725(14) 0.135(7) Uani 1 1 d . . . . .
H5A H 0.954505 0.319311 0.388480 0.162 Uiso 1 1 calc R U . . .
C9A C 0.643(4) 0.0901(13) 0.1941(11) 0.109(5) Uani 1 1 d . . . . .
H9A H 0.765397 0.063322 0.205811 0.131 Uiso 1 1 calc R U . . .
C10A C 0.478(4) 0.0536(14) 0.1401(12) 0.120(6) Uani 1 1 d . . . . .
H10A H 0.493604 -0.000618 0.115986 0.143 Uiso 1 1 calc R U . . .
C11A C 0.306(5) 0.089(2) 0.1208(17) 0.149(8) Uani 1 1 d . . . . .
H11A H 0.208279 0.061237 0.082953 0.179 Uiso 1 1 calc R U . . .
C12A C 0.265(4) 0.1678(15) 0.1550(13) 0.126(6) Uani 1 1 d . . . . .
H12A H 0.138232 0.191563 0.142434 0.152 Uiso 1 1 calc R U . . .
C16A C 0.450(4) 0.4250(14) 0.3299(12) 0.113(5) Uani 1 1 d . . . . .
C17A C 0.284(4) 0.4616(15) 0.3128(11) 0.115(5) Uani 1 1 d . . . . .
H17A H 0.181581 0.434319 0.276040 0.138 Uiso 1 1 calc R U . . .
C18A C 0.251(4) 0.5503(15) 0.3519(13) 0.125(6) Uani 1 1 d . . . . .
H18A H 0.132103 0.579214 0.339426 0.151 Uiso 1 1 calc R U . . .

loop_
_atom_site_aniso_label
_atom_site_aniso_U_11
_atom_site_aniso_U_22
_atom_site_aniso_U_33
_atom_site_aniso_U_23
_atom_site_aniso_U_13
_atom_site_aniso_U_12
C1A 0.161(15) 0.093(11) 0.090(11) 0.012(9) 0.066(10) 0.011(9)
F1B 0.131(8) 0.099(6) 0.142(10) 0.064(7) 0.066(8) 0.046(6)
I1B 0.0990(8) 0.1245(9) 0.0758(7) 0.0146(6) 0.0493(6) -0.0088(7)
F2B 0.120(7) 0.106(7) 0.150(10) 0.044(7) 0.091(7) 0.057(6)
I2B 0.0943(7) 0.0952(7) 0.0684(6) 0.0115(5) 0.0389(5) -0.0114(5)
F3B 0.108(7) 0.104(6) 0.146(10) 0.056(7) 0.054(7) 0.048(5)
F4B 0.121(8) 0.136(9) 0.191(14) 0.050(9) 0.105(9) 0.072(7)
C1B 0.065(7) 0.084(7) 0.066(8) 0.005(6) 0.027(6) 0.010(5)
C2B 0.070(7) 0.082(7) 0.048(6) 0.017(5) 0.023(5) 0.021(6)
C3B 0.068(7) 0.091(8) 0.057(7) 0.016(6) 0.034(6) 0.025(6)
C4B 0.061(6) 0.068(6) 0.055(7) 0.008(5) 0.030(5) 0.005(5)
C5B 0.067(7) 0.074(7) 0.082(9) 0.017(6) 0.032(6) 0.014(5)
C6B 0.067(7) 0.069(7) 0.081(9) 0.002(6) 0.041(7) 0.014(5)
I1C 0.1054(8) 0.1287(9) 0.0702(6) 0.0105(6) 0.0422(6) -0.0338(7)
F1C 0.093(6) 0.094(6) 0.121(9) 0.032(6) 0.012(6) -0.005(5)
F2C 0.072(5) 0.111(7) 0.119(8) -0.007(6) 0.034(5) 0.010(4)
C1C 0.071(7) 0.071(7) 0.068(8) 0.006(6) 0.023(6) -0.016(5)
C2C 0.060(6) 0.082(7) 0.053(7) -0.003(5) 0.025(5) -0.023(5)
C3C 0.060(7) 0.090(8) 0.069(8) -0.003(6) 0.028(6) -0.007(5)
C15A 0.093(9) 0.126(9) 0.093(10) 0.047(7) 0.042(7) -0.004(7)
C6A 0.094(9) 0.114(9) 0.083(9) 0.044(7) 0.034(7) -0.001(7)
C7A 0.171(15) 0.113(10) 0.091(11) 0.035(8) 0.053(9) -0.007(9)
C8A 0.160(13) 0.094(9) 0.078(9) 0.037(6) 0.052(8) -0.004(8)
C13A 0.157(13) 0.092(9) 0.102(11) 0.051(7) 0.066(8) 0.003(8)
C14A 0.133(12) 0.123(10) 0.094(11) 0.033(8) 0.042(8) -0.004(9)
I1D 0.1012(8) 0.1352(10) 0.0677(6) 0.0026(6) 0.0386(6) -0.0287(7)
I2D 0.0843(7) 0.1087(8) 0.0694(6) 0.0118(5) 0.0330(5) -0.0077(5)
F1D 0.107(7) 0.103(6) 0.121(9) 0.046(6) 0.037(6) 0.017(5)
F2D 0.091(6) 0.101(6) 0.116(8) 0.024(6) 0.050(6) 0.032(5)
F3D 0.095(6) 0.090(5) 0.097(7) 0.023(5) 0.027(5) 0.011(4)
F4D 0.075(5) 0.116(7) 0.112(8) -0.001(6) 0.043(5) 0.020(5)
C1D 0.068(7) 0.081(7) 0.058(7) -0.002(5) 0.024(6) -0.012(5)
C2D 0.073(8) 0.088(8) 0.077(9) 0.019(7) 0.025(6) 0.004(6)
C3D 0.062(7) 0.084(8) 0.075(9) 0.007(6) 0.027(6) 0.006(5)
C4D 0.050(6) 0.088(8) 0.059(7) 0.002(6) 0.011(5) -0.008(5)
C5D 0.064(7) 0.075(7) 0.062(7) 0.003(5) 0.020(6) -0.005(5)
C6D 0.058(7) 0.087(8) 0.057(7) -0.004(5) 0.023(5) 0.001(5)
C2A 0.150(14) 0.085(9) 0.114(13) 0.028(8) 0.065(11) -0.002(9)
C3A 0.122(11) 0.094(8) 0.114(11) 0.040(7) 0.071(8) 0.007(8)
C4A 0.134(13) 0.135(12) 0.135(15) 0.042(10) 0.076(11) 0.025(10)
C5A 0.150(16) 0.131(13) 0.125(15) 0.016(10) -0.008(12) 0.026(11)
C9A 0.142(14) 0.101(9) 0.094(11) 0.034(8) 0.060(9) 0.007(9)
C10A 0.164(16) 0.097(12) 0.097(12) 0.027(9) 0.062(11) -0.021(10)
C11A 0.168(18) 0.148(16) 0.127(19) 0.022(12) 0.033(14) -0.010(14)
C12A 0.151(15) 0.125(12) 0.107(13) 0.047(9) 0.053(9) -0.012(11)
C16A 0.139(12) 0.112(10) 0.096(10) 0.038(7) 0.078(8) -0.001(8)
C17A 0.137(13) 0.130(11) 0.080(11) 0.036(9) 0.045(10) -0.010(9)
C18A 0.155(16) 0.126(12) 0.107(13) 0.048(10) 0.046(10) 0.020(11)

_geom_special_details            
;
 All esds (except the esd in the dihedral angle between two l.s. planes)
 are estimated using the full covariance matrix.  The cell esds are taken
 into account individually in the estimation of esds in distances, angles
 and torsion angles; correlations between esds in cell parameters are only
 used when they are defined by crystal symmetry.  An approximate (isotropic)
 treatment of cell esds is used for estimating esds involving l.s. planes.
;
loop_
_geom_bond_atom_site_label_1
_geom_bond_atom_site_label_2
_geom_bond_distance
_geom_bond_site_symmetry_2
_geom_bond_publ_flag
C1A H1A 0.9300 . ?
C1A C2A 1.42(3) . ?
C1A C18A 1.47(3) . ?
F1B C2B 1.338(16) . ?
I1B C1B 2.116(13) . ?
F2B C3B 1.370(16) . ?
I2B C4B 2.071(10) . ?
F3B C5B 1.368(17) . ?
F4B C6B 1.336(16) . ?
C1B C2B 1.374(19) . ?
C1B C6B 1.29(2) . ?
C2B C3B 1.394(16) . ?
C3B C4B 1.349(19) . ?
C4B C5B 1.354(19) . ?
C5B C6B 1.381(18) . ?
I1C C2C 2.086(11) . ?
F1C C1C 1.350(18) . ?
F2C C3C 1.332(17) . ?
C1C C2C 1.37(2) . ?
C1C C3C 1.373(18) 2_765 ?
C2C C3C 1.36(2) . ?
C15A C6A 1.3900 . ?
C15A C14A 1.3900 . ?
C15A C16A 1.55(2) . ?
C6A C7A 1.3900 . ?
C6A C5A 1.31(3) . ?
C7A H7A 0.9300 . ?
C7A C8A 1.3900 . ?
C8A C13A 1.3900 . ?
C8A C9A 1.50(2) . ?
C13A C14A 1.3900 . ?
C13A C12A 1.34(3) . ?
C14A H14A 0.9300 . ?
I1D C1D 2.083(12) . ?
I2D C4D 2.083(12) . ?
F1D C2D 1.369(19) . ?
F2D C3D 1.326(17) . ?
F3D C5D 1.370(18) . ?
F4D C6D 1.335(17) . ?
C1D C2D 1.39(2) . ?
C1D C6D 1.34(2) . ?
C2D C3D 1.361(19) . ?
C3D C4D 1.34(2) . ?
C4D C5D 1.38(2) . ?
C5D C6D 1.408(17) . ?
C2A H2A 0.9300 . ?
C2A C3A 1.38(3) . ?
C3A C4A 1.32(3) . ?
C3A C16A 1.35(3) . ?
C4A H4A 0.9300 . ?
C4A C5A 1.49(3) . ?
C5A H5A 0.9300 . ?
C9A H9A 0.9300 . ?
C9A C10A 1.40(3) . ?
C10A H10A 0.9300 . ?
C10A C11A 1.30(4) . ?
C11A H11A 0.9300 . ?
C11A C12A 1.37(4) . ?
C12A H12A 0.9300 . ?
C16A C17A 1.26(3) . ?
C17A H17A 0.9300 . ?
C17A C18A 1.53(3) . ?
C18A H18A 0.9300 . ?

loop_
_geom_angle_atom_site_label_1
_geom_angle_atom_site_label_2
_geom_angle_atom_site_label_3
_geom_angle
_geom_angle_site_symmetry_1
_geom_angle_site_symmetry_3
_geom_angle_publ_flag
C2A C1A H1A 119.8 . . ?
C2A C1A C18A 120(2) . . ?
C18A C1A H1A 119.8 . . ?
C2B C1B I1B 119.5(11) . . ?
C6B C1B I1B 120.5(10) . . ?
C6B C1B C2B 120.1(12) . . ?
F1B C2B C1B 121.7(11) . . ?
F1B C2B C3B 120.1(12) . . ?
C1B C2B C3B 118.1(13) . . ?
F2B C3B C2B 116.1(12) . . ?
C4B C3B F2B 121.4(11) . . ?
C4B C3B C2B 122.5(12) . . ?
C3B C4B I2B 121.0(9) . . ?
C3B C4B C5B 116.3(11) . . ?
C5B C4B I2B 122.7(10) . . ?
F3B C5B C6B 119.2(13) . . ?
C4B C5B F3B 118.9(12) . . ?
C4B C5B C6B 122.0(13) . . ?
F4B C6B C5B 116.2(14) . . ?
C1B C6B F4B 122.6(12) . . ?
C1B C6B C5B 121.1(13) . . ?
F1C C1C C2C 120.2(12) . . ?
F1C C1C C3C 118.7(15) . 2_765 ?
C3C C1C C2C 121.1(15) 2_765 . ?
C1C C2C I1C 121.1(12) . . ?
C3C C2C I1C 121.8(11) . . ?
C3C C2C C1C 117.0(12) . . ?
F2C C3C C1C 117.9(16) . 2_765 ?
F2C C3C C2C 120.3(12) . . ?
C2C C3C C1C 121.8(14) . 2_765 ?
C6A C15A C14A 120.0 . . ?
C6A C15A C16A 120.3(14) . . ?
C14A C15A C16A 119.7(14) . . ?
C15A C6A C7A 120.0 . . ?
C5A C6A C15A 123.4(16) . . ?
C5A C6A C7A 116.6(16) . . ?
C6A C7A H7A 120.0 . . ?
C6A C7A C8A 120.0 . . ?
C8A C7A H7A 120.0 . . ?
C7A C8A C9A 123.2(15) . . ?
C13A C8A C7A 120.0 . . ?
C13A C8A C9A 116.8(15) . . ?
C8A C13A C14A 120.0 . . ?
C12A C13A C8A 124.5(17) . . ?
C12A C13A C14A 115.5(17) . . ?
C15A C14A H14A 120.0 . . ?
C13A C14A C15A 120.0 . . ?
C13A C14A H14A 120.0 . . ?
C2D C1D I1D 121.6(11) . . ?
C6D C1D I1D 120.9(11) . . ?
C6D C1D C2D 117.5(12) . . ?
F1D C2D C1D 119.2(12) . . ?
C3D C2D F1D 118.3(14) . . ?
C3D C2D C1D 122.4(15) . . ?
F2D C3D C2D 119.4(14) . . ?
F2D C3D C4D 119.9(12) . . ?
C4D C3D C2D 120.7(14) . . ?
C3D C4D I2D 122.7(11) . . ?
C3D C4D C5D 118.1(12) . . ?
C5D C4D I2D 119.1(11) . . ?
F3D C5D C4D 122.1(11) . . ?
F3D C5D C6D 116.7(13) . . ?
C4D C5D C6D 121.1(14) . . ?
F4D C6D C1D 122.1(12) . . ?
F4D C6D C5D 117.8(14) . . ?
C1D C6D C5D 120.1(13) . . ?
C1A C2A H2A 122.8 . . ?
C3A C2A C1A 114(2) . . ?
C3A C2A H2A 122.8 . . ?
C4A C3A C2A 108(3) . . ?
C4A C3A C16A 124(3) . . ?
C16A C3A C2A 129(2) . . ?
C3A C4A H4A 118.2 . . ?
C3A C4A C5A 124(3) . . ?
C5A C4A H4A 118.2 . . ?
C6A C5A C4A 116(2) . . ?
C6A C5A H5A 122.2 . . ?
C4A C5A H5A 122.2 . . ?
C8A C9A H9A 123.2 . . ?
C10A C9A C8A 114(2) . . ?
C10A C9A H9A 123.2 . . ?
C9A C10A H10A 117.3 . . ?
C11A C10A C9A 125(3) . . ?
C11A C10A H10A 117.3 . . ?
C10A C11A H11A 119.3 . . ?
C10A C11A C12A 121(3) . . ?
C12A C11A H11A 119.3 . . ?
C13A C12A C11A 118(3) . . ?
C13A C12A H12A 120.9 . . ?
C11A C12A H12A 120.9 . . ?
C3A C16A C15A 113(2) . . ?
C17A C16A C15A 126(3) . . ?
C17A C16A C3A 120(3) . . ?
C16A C17A H17A 119.6 . . ?
C16A C17A C18A 121(2) . . ?
C18A C17A H17A 119.6 . . ?
C1A C18A C17A 115(2) . . ?
C1A C18A H18A 122.4 . . ?
C17A C18A H18A 122.4 . . ?

loop_
_geom_torsion_atom_site_label_1
_geom_torsion_atom_site_label_2
_geom_torsion_atom_site_label_3
_geom_torsion_atom_site_label_4
_geom_torsion
_geom_torsion_site_symmetry_1
_geom_torsion_site_symmetry_2
_geom_torsion_site_symmetry_3
_geom_torsion_site_symmetry_4
_geom_torsion_publ_flag
C1A C2A C3A C4A -178.3(15) . . . . ?
C1A C2A C3A C16A 3(3) . . . . ?
F1B C2B C3B F2B -1(2) . . . . ?
F1B C2B C3B C4B -179.7(15) . . . . ?
I1B C1B C2B F1B 0(2) . . . . ?
I1B C1B C2B C3B 178.7(11) . . . . ?
I1B C1B C6B F4B 4(2) . . . . ?
I1B C1B C6B C5B 179.7(12) . . . . ?
F2B C3B C4B I2B 0(2) . . . . ?
F2B C3B C4B C5B 179.4(15) . . . . ?
I2B C4B C5B F3B -2(2) . . . . ?
I2B C4B C5B C6B 179.4(12) . . . . ?
F3B C5B C6B F4B -2(2) . . . . ?
F3B C5B C6B C1B -177.7(16) . . . . ?
C1B C2B C3B F2B -179.2(15) . . . . ?
C1B C2B C3B C4B 2(2) . . . . ?
C2B C1B C6B F4B -176.5(16) . . . . ?
C2B C1B C6B C5B -1(3) . . . . ?
C2B C3B C4B I2B 179.0(12) . . . . ?
C2B C3B C4B C5B -2(2) . . . . ?
C3B C4B C5B F3B 179.3(14) . . . . ?
C3B C4B C5B C6B 0(2) . . . . ?
C4B C5B C6B F4B 176.9(16) . . . . ?
C4B C5B C6B C1B 1(3) . . . . ?
C6B C1B C2B F1B -178.7(16) . . . . ?
C6B C1B C2B C3B 0(2) . . . . ?
I1C C2C C3C F2C 0(2) . . . . ?
I1C C2C C3C C1C 180.0(10) . . . 2_765 ?
F1C C1C C2C I1C 0.7(18) . . . . ?
F1C C1C C2C C3C 179.8(13) . . . . ?
C1C C2C C3C F2C -179.5(13) . . . . ?
C1C C2C C3C C1C 1(2) . . . 2_765 ?
C3C C1C C2C I1C -180.0(10) 2_765 . . . ?
C3C C1C C2C C3C -1(2) 2_765 . . . ?
C15A C6A C7A C8A 0.0 . . . . ?
C15A C6A C5A C4A -1(3) . . . . ?
C15A C16A C17A C18A 179.3(12) . . . . ?
C6A C15A C14A C13A 0.0 . . . . ?
C6A C15A C16A C3A -1.8(15) . . . . ?
C6A C15A C16A C17A 179.9(13) . . . . ?
C6A C7A C8A C13A 0.0 . . . . ?
C6A C7A C8A C9A -179.4(10) . . . . ?
C7A C6A C5A C4A 179.1(14) . . . . ?
C7A C8A C13A C14A 0.0 . . . . ?
C7A C8A C13A C12A -177.7(13) . . . . ?
C7A C8A C9A C10A 178.5(10) . . . . ?
C8A C13A C14A C15A 0.0 . . . . ?
C8A C13A C12A C11A -3(2) . . . . ?
C8A C9A C10A C11A 1(3) . . . . ?
C13A C8A C9A C10A -0.9(15) . . . . ?
C14A C15A C6A C7A 0.0 . . . . ?
C14A C15A C6A C5A -179.7(17) . . . . ?
C14A C15A C16A C3A 179.9(10) . . . . ?
C14A C15A C16A C17A 1.5(19) . . . . ?
C14A C13A C12A C11A 179.5(15) . . . . ?
I1D C1D C2D F1D 0(2) . . . . ?
I1D C1D C2D C3D 177.5(12) . . . . ?
I1D C1D C6D F4D 2(2) . . . . ?
I1D C1D C6D C5D -179.6(10) . . . . ?
I2D C4D C5D F3D -0.4(18) . . . . ?
I2D C4D C5D C6D 177.7(10) . . . . ?
F1D C2D C3D F2D -2(2) . . . . ?
F1D C2D C3D C4D -178.6(15) . . . . ?
F2D C3D C4D I2D 4(2) . . . . ?
F2D C3D C4D C5D -178.8(14) . . . . ?
F3D C5D C6D F4D -2.3(19) . . . . ?
F3D C5D C6D C1D 178.9(13) . . . . ?
C1D C2D C3D F2D -180.0(15) . . . . ?
C1D C2D C3D C4D 4(3) . . . . ?
C2D C1D C6D F4D -178.3(14) . . . . ?
C2D C1D C6D C5D 0(2) . . . . ?
C2D C3D C4D I2D -179.7(12) . . . . ?
C2D C3D C4D C5D -2(2) . . . . ?
C3D C4D C5D F3D -177.8(13) . . . . ?
C3D C4D C5D C6D 0(2) . . . . ?
C4D C5D C6D F4D 179.5(13) . . . . ?
C4D C5D C6D C1D 1(2) . . . . ?
C6D C1D C2D F1D 179.7(14) . . . . ?
C6D C1D C2D C3D -3(2) . . . . ?
C2A C1A C18A C17A 3(2) . . . . ?
C2A C3A C4A C5A -179.4(18) . . . . ?
C2A C3A C16A C15A 179.7(14) . . . . ?
C2A C3A C16A C17A -2(3) . . . . ?
C3A C4A C5A C6A 0(3) . . . . ?
C3A C16A C17A C18A 1(3) . . . . ?
C4A C3A C16A C15A 1(2) . . . . ?
C4A C3A C16A C17A 179.5(16) . . . . ?
C5A C6A C7A C8A 179.7(15) . . . . ?
C9A C8A C13A C14A 179.5(9) . . . . ?
C9A C8A C13A C12A 1.7(13) . . . . ?
C9A C10A C11A C12A -2(4) . . . . ?
C10A C11A C12A C13A 3(3) . . . . ?
C12A C13A C14A C15A 177.9(11) . . . . ?
C16A C15A C6A C7A -178.4(9) . . . . ?
C16A C15A C6A C5A 1.9(17) . . . . ?
C16A C15A C14A C13A 178.4(9) . . . . ?
C16A C3A C4A C5A -1(3) . . . . ?
C16A C17A C18A C1A -2(2) . . . . ?
C18A C1A C2A C3A -3(2) . . . . ?

_shelx_res_file                  
;
TITL benzanthra_14tfib_auto_gaussian_a.res in P-1
    benzanthra_14tfib_auto_gaussian.res
    created by SHELXL-2018/3 at 09:34:39 on 13-Jul-2023
REM Old TITL benzanthra_14tfib_auto_gaussian_a.res in P-1
REM SHELXT solution in P-1: R1 0.319, Rweak 0.001, Alpha 0.086
REM <I/s> 0.000 for 0 systematic absences, Orientation as input
REM Formula found by SHELXT: C34 F9 I5
REM #####
CELL 1.54184 6.1683 15.3618 18.546 94.961 93.811 97.532
ZERR 2 0.0005 0.0013 0.0013 0.006 0.006 0.007
LATT 1
SFAC C H F I
UNIT 66 24 20 10
RIGU

L.S. 4 0 0
PLAN  4
SIZE 0.06 0.12 0.17
TEMP 18
CONF
list 4
MORE -1
BOND $H
fmap 2 53
acta
REM <olex2.extras>
REM <HklSrc "%.\\benzanthra_14tfib_auto_gaussian.hkl">
REM </olex2.extras>

WGHT    0.118300    2.541300
FVAR       0.19898
C1A   1    0.419042    0.586534    0.410541    11.00000    0.16086    0.09310 =
         0.08973    0.01209    0.06561    0.01145
AFIX  43
H1A   2    0.405264    0.638870    0.437947    11.00000   -1.20000
AFIX   0

F1B   3    0.952637    0.268816    0.520695    11.00000    0.13125    0.09926 =
         0.14199    0.06432    0.06609    0.04557
I1B   4    1.350375    0.197682    0.442542    11.00000    0.09904    0.12447 =
         0.07581    0.01463    0.04931   -0.00875
F2B   3    0.710975    0.208920    0.624749    11.00000    0.12039    0.10620 =
         0.14987    0.04419    0.09139    0.05738
I2B   4    0.728929    0.043097    0.716070    11.00000    0.09428    0.09519 =
         0.06842    0.01152    0.03889   -0.01140
F3B   3    1.128345   -0.025849    0.639065    11.00000    0.10756    0.10404 =
         0.14576    0.05570    0.05381    0.04771
F4B   3    1.363942    0.035321    0.536112    11.00000    0.12054    0.13596 =
         0.19079    0.05047    0.10485    0.07224
C1B   1    1.162462    0.150652    0.526052    11.00000    0.06519    0.08354 =
         0.06613    0.00489    0.02723    0.00992
C2B   1    0.998265    0.195840    0.549572    11.00000    0.06980    0.08210 =
         0.04834    0.01708    0.02328    0.02103
C3B   1    0.874468    0.162281    0.603632    11.00000    0.06781    0.09077 =
         0.05734    0.01600    0.03364    0.02508
C4B   1    0.914418    0.089198    0.634734    11.00000    0.06124    0.06817 =
         0.05472    0.00787    0.03046    0.00498
C5B   1    1.078773    0.048069    0.609039    11.00000    0.06655    0.07359 =
         0.08204    0.01664    0.03191    0.01409
C6B   1    1.199494    0.079298    0.554256    11.00000    0.06688    0.06870 =
         0.08119    0.00249    0.04055    0.01415
I1C   4    0.708255    0.418859    0.140229    11.00000    0.10544    0.12875 =
         0.07024    0.01054    0.04223   -0.03381
F1C   3    1.122842    0.360752    0.064097    11.00000    0.09289    0.09441 =
         0.12051    0.03175    0.01156   -0.00488
F2C   3    0.657657    0.577079    0.042432    11.00000    0.07243    0.11123 =
         0.11935   -0.00681    0.03403    0.01022
C1C   1    1.058955    0.430436    0.032939    11.00000    0.07090    0.07090 =
         0.06764    0.00616    0.02341   -0.01559
C2C   1    0.881576    0.467480    0.056068    11.00000    0.06016    0.08233 =
         0.05326   -0.00324    0.02459   -0.02259
C3C   1    0.826910    0.537534    0.022425    11.00000    0.05994    0.09003 =
         0.06919   -0.00307    0.02844   -0.00657
AFIX  66
C15A  1    0.503060    0.335257    0.295624    11.00000    0.09262    0.12604 =
         0.09308    0.04729    0.04246   -0.00422
C6A   1    0.692012    0.302573    0.319648    11.00000    0.09401    0.11393 =
         0.08276    0.04441    0.03387   -0.00115
C7A   1    0.741489    0.223220    0.287422    11.00000    0.17083    0.11344 =
         0.09125    0.03495    0.05299   -0.00739
AFIX  43
H7A   2    0.867911    0.201353    0.303496    11.00000   -1.20000
AFIX  65
C8A   1    0.602013    0.176550    0.231173    11.00000    0.15980    0.09392 =
         0.07828    0.03671    0.05243   -0.00402
C13A  1    0.413060    0.209232    0.207148    11.00000    0.15710    0.09157 =
         0.10203    0.05140    0.06635    0.00284
C14A  1    0.363581    0.288585    0.239373    11.00000    0.13286    0.12319 =
         0.09424    0.03300    0.04226   -0.00381
AFIX  43
H14A  2    0.237159    0.310452    0.223299    11.00000   -1.20000
AFIX   0

I1D   4    0.293454    0.838022   -0.005905    11.00000    0.10119    0.13519 =
         0.06774    0.00262    0.03862   -0.02873
I2D   4   -0.316561    0.683702    0.270561    11.00000    0.08428    0.10867 =
         0.06941    0.01175    0.03302   -0.00770
F1D   3   -0.111794    0.906312    0.070553    11.00000    0.10667    0.10269 =
         0.12122    0.04644    0.03736    0.01704
F2D   3   -0.344703    0.846037    0.176012    11.00000    0.09092    0.10056 =
         0.11560    0.02414    0.04960    0.03204
F3D   3    0.096510    0.619752    0.197254    11.00000    0.09535    0.08989 =
         0.09662    0.02295    0.02709    0.01112
F4D   3    0.329719    0.679856    0.092794    11.00000    0.07532    0.11621 =
         0.11211   -0.00077    0.04250    0.02000
C1D   1    0.115010    0.792839    0.078150    11.00000    0.06786    0.08080 =
         0.05755   -0.00224    0.02380   -0.01217
C2D   1   -0.058118    0.834085    0.102426    11.00000    0.07332    0.08773 =
         0.07663    0.01862    0.02487    0.00375
C3D   1   -0.181927    0.803593    0.155391    11.00000    0.06188    0.08418 =
         0.07483    0.00658    0.02679    0.00626
C4D   1   -0.133469    0.734164    0.189409    11.00000    0.05012    0.08817 =
         0.05864    0.00248    0.01056   -0.00751
C5D   1    0.039806    0.692822    0.167286    11.00000    0.06351    0.07473 =
         0.06199    0.00305    0.01978   -0.00476
C6D   1    0.163321    0.722682    0.110867    11.00000    0.05836    0.08738 =
         0.05746   -0.00433    0.02339    0.00104
C2A   1    0.602477    0.542136    0.425582    11.00000    0.15028    0.08470 =
         0.11412    0.02807    0.06503   -0.00203
AFIX  43
H2A   2    0.715736    0.564554    0.460531    11.00000   -1.20000
AFIX   0
C3A   1    0.598514    0.463024    0.384023    11.00000    0.12215    0.09395 =
         0.11350    0.03970    0.07107    0.00712
C4A   1    0.775027    0.428407    0.405307    11.00000    0.13363    0.13524 =
         0.13505    0.04174    0.07603    0.02498
AFIX  43
H4A   2    0.869761    0.459222    0.442770    11.00000   -1.20000
AFIX   0
C5A   1    0.830225    0.342674    0.372474    11.00000    0.15038    0.13076 =
         0.12501    0.01644   -0.00792    0.02650
AFIX  43
H5A   2    0.954505    0.319311    0.388480    11.00000   -1.20000
AFIX   0
C9A   1    0.642725    0.090135    0.194079    11.00000    0.14179    0.10117 =
         0.09365    0.03443    0.06017    0.00711
AFIX  43
H9A   2    0.765397    0.063322    0.205811    11.00000   -1.20000
AFIX   0
C10A  1    0.478334    0.053646    0.140062    11.00000    0.16440    0.09705 =
         0.09686    0.02685    0.06245   -0.02124
AFIX  43
H10A  2    0.493604   -0.000618    0.115986    11.00000   -1.20000
AFIX   0
C11A  1    0.305894    0.089423    0.120769    11.00000    0.16848    0.14751 =
         0.12743    0.02153    0.03282   -0.00960
AFIX  43
H11A  2    0.208279    0.061237    0.082953    11.00000   -1.20000
AFIX   0
C12A  1    0.265089    0.167846    0.155046    11.00000    0.15056    0.12487 =
         0.10738    0.04740    0.05257   -0.01249
AFIX  43
H12A  2    0.138232    0.191563    0.142434    11.00000   -1.20000
AFIX   0
C16A  1    0.449813    0.424954    0.329890    11.00000    0.13856    0.11215 =
         0.09649    0.03787    0.07767   -0.00075
C17A  1    0.284268    0.461566    0.312799    11.00000    0.13661    0.12974 =
         0.08019    0.03560    0.04451   -0.01013
AFIX  43
H17A  2    0.181581    0.434319    0.276040    11.00000   -1.20000
AFIX   0
C18A  1    0.250582    0.550318    0.351892    11.00000    0.15454    0.12624 =
         0.10715    0.04831    0.04571    0.01981
AFIX  43
H18A  2    0.132103    0.579214    0.339426    11.00000   -1.20000
AFIX   0
HKLF 4


REM  benzanthra_14tfib_auto_gaussian_a.res in P-1
REM wR2 = 0.2656, GooF = S = 1.047, Restrained GooF = 1.026 for all data
REM R1 = 0.0750 for 3422 Fo > 4sig(Fo) and 0.1268 for all 6690 data
REM 421 parameters refined using 348 restraints

END

WGHT      0.1185      2.5472

REM Highest difference peak  2.130,  deepest hole -1.635,  1-sigma level  0.185
Q1    1   1.2539  0.2235  0.4148  11.00000  0.05    2.13
Q2    1   0.6845  0.0586  0.7033  11.00000  0.05    1.47
Q3    1   0.3125  0.6847  0.1651  11.00000  0.05    1.41
Q4    1   0.6295  0.4590  0.1183  11.00000  0.05    1.33
;
_shelx_res_checksum              44137
_olex2_submission_special_instructions 'No special instructions were received'
_oxdiff_exptl_absorpt_empirical_details 
;
Empirical correction (ABSPACK) includes:
- Absorption correction using spherical harmonics
- Frame scaling
;
_oxdiff_exptl_absorpt_empirical_full_max 1.854
_oxdiff_exptl_absorpt_empirical_full_min 0.570
_exptl_crystal_recrystallization_method 'Re-crystallisation from solvent: DCM'
_exptl_crystal_preparation       Luminescent
